# Supplementary material for: Parp mutations protect from mitochondrial toxicity in Alzheimer’s disease
Source: Cell Death Dis. 2021 Jun 25;12(7):651. doi: 10.1038/s41419-021-03926-y (PMC8233423; doi:10.1038/s41419-021-03926-y)
Supplement: Supplementary file 5 — Supplementary Table 1 [file 41419_2021_3926_MOESM5_ESM.xlsx]

## Sheet: Supplementary Table 1
	Supplementary Table 1: Heat map of statistically significant biochemicals altered in flies expressing Aβ-Arc. Shaded cells indicate p≤0.05 (red indicates that the mean values are significantly higher for that comparison; green values significantly lower). Blue-bolded text indicates 0.05<p<0.10. All data are normalized to Bradford protein assay measurements. See also Figure 1.
	Heat map of statistically significant biochemicals profiled in this study.
																Mean Values			% Filled Values
	Pathway Sort Order	Super Pathway	Sub Pathway	Biochemical Name	Platform	Comp ID	KEGG	HMDB	PubChem		Aβ Arc Ctrl		Aβ Arc / Ctrl			Ctrl	Aβ Arc		Ctrl	Aβ Arc		Super Pathway	Sub Pathway	Chemical ID	CAS	RI	Mass
												X	p-value	q-value	X			X			X
	1	Amino Acid	Glycine, Serine and Threonine Metabolism	glycine	LC/MS pos early	58	C00037	HMDB00123	750		1.01		0.886	0.6186		1.073	1.0822		100	100		Amino Acid	Glycine, Serine and Threonine Metabolism	340	56-40-6	1375	76.0393
	2			N-acetylglycine	LC/MS pos early	27710		HMDB00532	10972		0.93		0.4535	0.4336		1.1797	1.0977		100	100		Amino Acid	Glycine, Serine and Threonine Metabolism	100001006	543-24-8	826	118.05
	5			dimethylglycine	LC/MS pos early	5086	C01026	HMDB00092	673		0.89		0.649	0.5386		1.0624	0.9451		78	89		Amino Acid	Glycine, Serine and Threonine Metabolism	806	1118-68-9	1104	104.071
	6			betaine	LC/MS pos early	3141	C00719	HMDB00043	247		0.88		0.1292	0.2102		1.2131	1.065		100	100		Amino Acid	Glycine, Serine and Threonine Metabolism	799	107-43-7	1064	118.086
	9			serine	LC/MS pos early	1648	C00065	HMDB00187	5951		0.99		0.8011	0.6006		1.1214	1.1092		100	100		Amino Acid	Glycine, Serine and Threonine Metabolism	503	56-45-1	1239	106.05
	10			N-acetylserine	LC/MS polar	37076		HMDB02931	65249		0.84		0.0544	0.1153		1.1833	0.9926		100	100		Amino Acid	Glycine, Serine and Threonine Metabolism	100001851	97-14-3	2000	146.046
	15			2-methylserine	LC/MS pos early	53229	C02115		94309		0.72		0.0031	0.0165		1.3441	0.9692		100	100		Amino Acid	Glycine, Serine and Threonine Metabolism	100009246		1652	120.066
	16			threonine	LC/MS pos early	1284	C00188	HMDB00167	6288		0.83		0.0452	0.1014		1.2083	0.9986		100	100		Amino Acid	Glycine, Serine and Threonine Metabolism	564	72-19-5	1514	120.066
	19			phosphothreonine	LC/MS pos early	37453	C12147		1016		0.97		0.6073	0.5156		1.1003	1.0642		100	100		Amino Acid	Glycine, Serine and Threonine Metabolism	100002076	27530-80-9	605	200.032
	23			homoserine lactone	LC/MS pos early	15696	C02926		445963		1.2		0.3071	0.3484		1.0948	1.3143		89	89		Amino Acid	Glycine, Serine and Threonine Metabolism	100000262	2185-02-06	1980	102.055
	28		Alanine and Aspartate Metabolism	alanine	LC/MS pos early	1126	C00041	HMDB00161	5950		1.03		0.6152	0.5208		1.0434	1.0783		100	100		Amino Acid	Alanine and Aspartate Metabolism	811	56-41-7	1700	90.055
	30			N-acetylalanine	LC/MS polar	1585	C02847	HMDB00766	88064		1.01		0.9444	0.6385		1.0756	1.0824		100	100		Amino Acid	Alanine and Aspartate Metabolism	1110	97-69-8	1564.8	130.051
	31			N-methylalanine	LC/MS pos early	37069	C02721	HMDB01906	5288725		0.6		0.0008	0.0062		1.4297	0.8625		100	100		Amino Acid	Alanine and Aspartate Metabolism	100001823	600-21-5	1536	104.071
	33			N-carbamoylalanine	LC/MS pos early	52340			426409		1.08		0.7618	0.583		1.1575	1.2444		100	100		Amino Acid	Alanine and Aspartate Metabolism	100006369	77340-50-2	950	133.061
	34			aspartate	LC/MS pos early	443	C00049	HMDB00191	5960		1.17		0.6872	0.5584		1.2053	1.4081		100	100		Amino Acid	Alanine and Aspartate Metabolism	234	56-84-8	1165	134.045
	35			N-acetylaspartate (NAA)	LC/MS polar	22185	C01042	HMDB00812	65065		1.28		0.2679	0.3208		1.1148	1.4233		100	100		Amino Acid	Alanine and Aspartate Metabolism	100000787	997-55-7;997-55-7	3143	174.041
	38			asparagine	LC/MS pos early	512	C00152	HMDB00168	6267		0.97		0.7312	0.5669		1.1618	1.1248		100	100		Amino Acid	Alanine and Aspartate Metabolism	917	70-47-3	1225	133.061
	39			N-acetylasparagine	LC/MS pos early	33942		HMDB06028	99715		1.37		0.0136	0.0465		0.8348	1.1422		100	100		Amino Acid	Alanine and Aspartate Metabolism	100001257	4033-40-3	785	175.071
	41		Glutamate Metabolism	glutamate	LC/MS pos early	57	C00025	HMDB00148	611		0.99		0.9202	0.6305		1.1514	1.1354		100	100		Amino Acid	Glutamate Metabolism	561	56-86-0	1500	148.06
	42			glutamine	LC/MS pos early	53	C00064	HMDB00641	5961		1.05		0.6824	0.557		1.1003	1.1601		100	100		Amino Acid	Glutamate Metabolism	563	56-85-9	1291	147.076
	43			alpha-ketoglutaramate**	LC/MS polar	62101					1.98		0.0001	0.0014		0.6453	1.2806		100	100		Amino Acid	Glutamate Metabolism	100002397	18465-19-5	1916	144.03
	44			N-acetylglutamate	LC/MS polar	15720	C00624	HMDB01138	70914		1.07		0.4195	0.412		1.0352	1.1068		100	100		Amino Acid	Glutamate Metabolism	100000282	5817-08-03	3106	188.056
	45			N-acetylglutamine	LC/MS pos early	33943	C02716	HMDB06029	182230		0.9		0.6249	0.5261		1.2928	1.1687		100	100		Amino Acid	Glutamate Metabolism	100001253	2490-97-3	845	189.087
	50			glutamate, gamma-methyl ester	LC/MS pos early	33487		HMDB61715	68662		1.05		0.7199	0.5642		0.9809	1.0329		100	100		Amino Acid	Glutamate Metabolism	100001103	1499-55-4;1499-55-4	2170	162.076
	51			pyroglutamine*	LC/MS pos early	46225			134508		1.05		0.5798	0.5054		1.131	1.1878		100	100		Amino Acid	Glutamate Metabolism	100001540	2353-44-8	1900	129.066
	54			gamma-aminobutyrate (GABA)	LC/MS pos early	1416	C00334	HMDB00112	119		1.07		0.1853	0.2587		1.057	1.1344		100	100		Amino Acid	Glutamate Metabolism	141	56-12-2	2048	104.071
	55			carboxyethyl-GABA	LC/MS pos early	40007		HMDB02201	2572		1.14		0.0765	0.1513		0.9852	1.1204		100	100		Amino Acid	Glutamate Metabolism	100003260	4386-03-02	2085	176.092
	61			propionylglutamine	LC/MS pos early	54909					1.13		0.0805	0.1552		0.9177	1.0409		100	100		Amino Acid	Glutamate Metabolism	100010846		1140	203.103
	65		Histidine Metabolism	histidine	LC/MS neg	59	C00135	HMDB00177	6274		0.68		2.242e-07	2.2019e-05		1.401	0.9487		100	100		Amino Acid	Histidine Metabolism	355	5934-29-2	755.9	154.062
	66			1-methylhistidine	LC/MS pos early	30460	C01152	HMDB00001	92105		1.25		0.0159	0.0517		1.0941	1.3718		100	100		Amino Acid	Histidine Metabolism	100001051	332-80-9	2755	170.092
	67			3-methylhistidine	LC/MS pos early	15677	C01152	HMDB00479	64969		3.86		9.9685e-10	2.9371e-07		0.7339	2.8334		89	100		Amino Acid	Histidine Metabolism	100000042	368-16-1	2670	170.092
	68			N-acetylhistidine	LC/MS pos early	33946	C02997	HMDB32055	75619		0.72		8.5459e-05	0.0011		1.2679	0.9134		100	100		Amino Acid	Histidine Metabolism	100001293	39145-52-3	2065	198.087
	70			N-acetyl-1-methylhistidine*	LC/MS pos early	43255			193270		1.09		0.2594	0.3158		1.1753	1.2783		100	100		Amino Acid	Histidine Metabolism	100004299		2100	212.103
	74			imidazole propionate	LC/MS pos early	40730		HMDB02271	70630		0.72		0.2093	0.2803		1.2039	0.864		89	67		Amino Acid	Histidine Metabolism	100003434	1074-59-5	2263	141.066
	76			imidazole lactate	LC/MS pos early	15716	C05568	HMDB02320	440129		0.65		0.0004	0.0033		1.3476	0.8802		100	100		Amino Acid	Histidine Metabolism	100000263	14403-45-3	2040	157.061
	81			histamine	LC/MS pos early	1574	C00388	HMDB00870	774		1.11		0.0723	0.1446		1.0021	1.1112		100	100		Amino Acid	Histidine Metabolism	354	51-45-6	3035	112.087
	83			1-methyl-4-imidazoleacetate	LC/MS pos early	32350	C05828	HMDB02820	75810		0.93		0.8184	0.6036		1.0433	0.9664		89	89		Amino Acid	Histidine Metabolism	100001208	2625-49-2	2064	141.066
	85			4-imidazoleacetate	LC/MS pos early	32349	C02835	HMDB02024	96215		0.92		0.1827	0.2576		1.1028	1.0124		100	100		Amino Acid	Histidine Metabolism	100001207	645-65-8	2055	127.05
	89			N-acetylhistamine	LC/MS pos early	48679	C05135	HMDB13253	69602		0.99		0.8782	0.6161		1.0491	1.0337		100	100		Amino Acid	Histidine Metabolism	100006123	673-49-4	2287	154.097
	91		Lysine Metabolism	lysine	LC/MS pos early	1301	C00047	HMDB00182	5962		0.97		0.7109	0.5607		1.1866	1.154		100	100		Amino Acid	Lysine Metabolism	407	56-87-1	2850	147.113
	93			N6-acetyllysine	LC/MS neg	36752	C02727	HMDB00206	92832		0.85		0.1602	0.2372		1.0915	0.924		100	100		Amino Acid	Lysine Metabolism	100001734	692-04-6	1059	187.109
	98			N6,N6,N6-trimethyllysine	LC/MS pos early	1498	C03793	HMDB01325	440120		1.01		0.8276	0.6036		1.1188	1.1355		100	100		Amino Acid	Lysine Metabolism	189	23284-33-5	2825	189.16
	100			5-(galactosylhydroxy)-L-lysine	LC/MS pos early	43582					1.09		0.1272	0.2086		1.0458	1.1416		100	100		Amino Acid	Lysine Metabolism	100002462	32448-36-5	2755	325.161
	101			saccharopine	LC/MS neg	1495	C00449	HMDB00279	160556		1.1		0.4163	0.4119		1.0073	1.1044		100	100		Amino Acid	Lysine Metabolism	392	997-68-2	640	275.125
	110			pipecolate	LC/MS pos early	1444	C00408	HMDB00070	849		1.42		0.3677	0.3749		1.0224	1.4537		100	100		Amino Acid	Lysine Metabolism	1025	4043-87-2	2200	130.086
	115			N-trimethyl 5-aminovalerate	LC/MS pos early	57687					0.8		0.0289	0.0778		1.0679	0.8536		100	100		Amino Acid	Lysine Metabolism	100015962		2186	160.133
	116		Phenylalanine Metabolism	phenylalanine	LC/MS pos early	64	C00079	HMDB00159	6140		0.83		0.0235	0.0686		1.2128	1.0013		100	100		Amino Acid	Phenylalanine Metabolism	460	63-91-2	2878	166.086
	117			N-acetylphenylalanine	LC/MS neg	33950	C03519	HMDB00512	74839		0.95		0.754	0.5816		1.0759	1.0178		100	100		Amino Acid	Phenylalanine Metabolism	100001256	2018-61-3	2597	206.082
	121			phenyllactate (PLA)	LC/MS polar	22130	C05607	HMDB00779	3848		0.92		0.6601	0.5448		0.9435	0.87		78	78		Amino Acid	Phenylalanine Metabolism	100000774	828-01-3	908	165.056
	130			phenylalanylthreonine	LC/MS pos early	57657		HMDB29005			1.16		0.2235	0.2911		0.8712	1.0095		100	100		Amino Acid	Phenylalanine Metabolism	100015678		2800	267.134
	132		Tyrosine Metabolism	tyrosine	LC/MS pos early	1299	C00082	HMDB00158	6057		1.14		0.3517	0.3662		0.9339	1.0634		100	100		Amino Acid	Tyrosine Metabolism	815	60-18-4	2430	182.081
	150			dihydoxyphenylalanine (L-DOPA)	LC/MS pos early	1576	C00355	HMDB00181	6047		0.88		0.1274	0.2086		1.2045	1.0549		100	100		Amino Acid	Tyrosine Metabolism	1129	59-92-7;63-84-3	2215	198.076
	153			dopamine	LC/MS pos early	12130	C03758	HMDB00073	681		1.02		0.9656	0.6394		1.0763	1.1006		100	100		Amino Acid	Tyrosine Metabolism	1748	62-31-7	2385	154.086
	206		Tryptophan Metabolism	tryptophan	LC/MS pos early	54	C00078	HMDB00929	6305		0.87		0.0432	0.1003		1.2029	1.0437		100	100		Amino Acid	Tryptophan Metabolism	565	73-22-3	2986	205.097
	217			kynurenine	LC/MS pos early	15140	C00328	HMDB00684	161166		1.04		0.6235	0.5261		1.0218	1.058		100	100		Amino Acid	Tryptophan Metabolism	100000265	2922-83-0	2739	209.092
	221			kynurenate	LC/MS neg	1417	C01717	HMDB00715	3845		1.89		3.8138e-05	0.0006		0.6011	1.1388		100	100		Amino Acid	Tryptophan Metabolism	98	492-27-3	2224	188.035
	226			3-hydroxykynurenine	LC/MS pos early	22110	C02794	HMDB00732	89		1.81		7.5867e-07	3.1934e-05		0.7235	1.3097		100	100		Amino Acid	Tryptophan Metabolism	100000986	2147-61-7	2536	225.087
	227			xanthurenate	LC/MS neg	15679	C02470	HMDB00881	5699		2.76		1.1745e-07	1.7303e-05		0.3994	1.1015		100	100		Amino Acid	Tryptophan Metabolism	100000015	59-007	1476	204.03
	231			N-acetylserotonin	LC/MS neg	1500	C00978	HMDB01238	903		1.21		0.2384	0.3001		0.9858	1.1939		89	100		Amino Acid	Tryptophan Metabolism	193	1210-83-9	2650	217.098
	254		Leucine, Isoleucine and Valine Metabolism	leucine	LC/MS pos early	60	C00123	HMDB00687	6106		0.83		0.0162	0.0517		1.2222	1.0119		100	100		Amino Acid	Leucine, Isoleucine and Valine Metabolism	397	61-90-5	2864	132.102
	255			N-acetylleucine	LC/MS neg	1587	C02710	HMDB11756	70912		0.89		0.418	0.4119		1.1072	0.9908		100	100		Amino Acid	Leucine, Isoleucine and Valine Metabolism	1082	1188-21-2	2400	172.098
	257			4-methyl-2-oxopentanoate	LC/MS neg	22116	C00233	HMDB00695	70		0.84		0.0932	0.1684		1.2021	1.0147		100	100		Amino Acid	Leucine, Isoleucine and Valine Metabolism	100000551	816-66-0	2170	129.056
	272			beta-hydroxyisovalerate	LC/MS polar	12129		HMDB00754	69362		0.81		0.309	0.3484		1.3088	1.0653		100	100		Amino Acid	Leucine, Isoleucine and Valine Metabolism	1442	625-08-1	1149.8	117.056
	288			isoleucine	LC/MS pos early	1125	C00407	HMDB00172	6306		0.85		0.0433	0.1003		1.2066	1.0282		100	100		Amino Acid	Leucine, Isoleucine and Valine Metabolism	376	73-32-5	2800	132.102
	291			3-methyl-2-oxovalerate	LC/MS neg	15676	C00671	HMDB03736	47		0.84		0.1055	0.1839		1.2261	1.0291		100	100		Amino Acid	Leucine, Isoleucine and Valine Metabolism	100000036	1460-34-0;51829-07-3	2064.2	129.056
	292			alpha-hydroxyisovalerate	LC/MS polar	46537		HMDB00407	99823		1.18		0.7779	0.5877		1.0639	1.2543		100	89		Amino Acid	Leucine, Isoleucine and Valine Metabolism	100001300	600-37-3	1052	117.056
	301			ethylmalonate	LC/MS polar	15765		HMDB00622	11756		0.87		0.0534	0.1141		1.1146	0.9695		100	100		Amino Acid	Leucine, Isoleucine and Valine Metabolism	2054	601-75-2	2785	131.035
	302			methylsuccinate	LC/MS polar	15745		HMDB01844	10349		1.05		0.8314	0.6037		1.087	1.1399		100	100		Amino Acid	Leucine, Isoleucine and Valine Metabolism	2051	498-21-5	2800	131.035
	308			valine	LC/MS pos early	1649	C00183	HMDB00883	6287		0.81		0.0233	0.0686		1.2065	0.9752		100	100		Amino Acid	Leucine, Isoleucine and Valine Metabolism	566	72-18-4	2479	118.086
	309			N-acetylvaline	LC/MS neg	1591		HMDB11757	66789		0.83		0.5924	0.5071		0.7882	0.6577		78	56		Amino Acid	Leucine, Isoleucine and Valine Metabolism	1084	96-81-1	1704	158.082
	311			3-methyl-2-oxobutyrate	LC/MS polar	44526	C00141	HMDB00019	49		0.96		0.563	0.4973		1.2262	1.1794		100	100		Amino Acid	Leucine, Isoleucine and Valine Metabolism	100000936	3715-29-5	911	115.04
	314			isobutyrylcarnitine (C4)	LC/MS pos early	33441		HMDB00736	168379		0.65		0.0062	0.0266		1.6402	1.0614		100	100		Amino Acid	Leucine, Isoleucine and Valine Metabolism	100001055	25518-49-4	2810	232.154
	320		Methionine, Cysteine, SAM and Taurine Metabolism	methionine	LC/MS pos early	1302	C00073	HMDB00696	6137		0.86		0.0482	0.1053		1.2027	1.0308		100	100		Amino Acid	Methionine, Cysteine, SAM and Taurine Metabolism	415	63-68-3	2526	150.058
	321			N-acetylmethionine	LC/MS neg	1589	C02712	HMDB11745	448580		0.74		0.0141	0.0476		1.2862	0.9487		100	100		Amino Acid	Methionine, Cysteine, SAM and Taurine Metabolism	1083	65-82-7	1787	190.054
	325			methionine sulfoxide	LC/MS pos early	18374	C02989	HMDB02005	158980		1.49		0.0278	0.0767		0.8848	1.3163		100	100		Amino Acid	Methionine, Cysteine, SAM and Taurine Metabolism	100000039	3226-65-1	1272	166.053
	326			N-acetylmethionine sulfoxide	LC/MS pos early	45428			193368		1.36		0.0252	0.0699		0.9693	1.3199		100	100		Amino Acid	Methionine, Cysteine, SAM and Taurine Metabolism	100005463	108646-71-5	880	208.064
	331			S-adenosylmethionine (SAM)	LC/MS pos early	15915	C00019	HMDB01185	34756		1.08		0.4686	0.4408		1.0083	1.0896		100	100		Amino Acid	Methionine, Cysteine, SAM and Taurine Metabolism	1263	24346-00-7;86867-01-8;86867-0108	3002	399.145
	332			S-adenosylhomocysteine (SAH)	LC/MS neg	42382	C00021	HMDB00939	439155		0.96		0.7533	0.5816		1.051	1.0093		100	100		Amino Acid	Methionine, Cysteine, SAM and Taurine Metabolism	197	979-92-0	1832.4	383.114
	336			cystathionine	LC/MS pos early	15705	C02291	HMDB00099	439258		0.97		0.5933	0.5071		1.1139	1.0788		100	100		Amino Acid	Methionine, Cysteine, SAM and Taurine Metabolism	310	535-34-2	2270	223.075
	338			cysteine	LC/MS pos early	1868	C00097	HMDB00574	5862		0.89		0.1738	0.2507		1.1724	1.0392		100	100		Amino Acid	Methionine, Cysteine, SAM and Taurine Metabolism	800	52-90-4;56-89-3	1488	122.027
	341			S-methylcysteine sulfoxide	LC/MS pos early	43378		HMDB29432	82142		1.07		0.5815	0.5054		1.1207	1.2019		100	100		Amino Acid	Methionine, Cysteine, SAM and Taurine Metabolism	100002927	6853-87-8	900	152.038
	344			cystine	LC/MS pos early	56	C00491	HMDB00192	67678		1.62		6.2275e-07	3.1934e-05		0.753	1.2215		100	100		Amino Acid	Methionine, Cysteine, SAM and Taurine Metabolism	279	56-89-3	2000	241.031
	348			cysteine sulfinic acid	LC/MS pos early	37443	C00606	HMDB00996	109		1.07		0.5854	0.5071		1.2067	1.2939		100	100		Amino Acid	Methionine, Cysteine, SAM and Taurine Metabolism	100002113	207121-48-0	597	154.017
	350			taurine	LC/MS neg	2125	C00245	HMDB00251	1123		1.12		0.0625	0.1288		1.0532	1.1801		100	100		Amino Acid	Methionine, Cysteine, SAM and Taurine Metabolism	512	107-35-7	690	124.007
	351			N-acetyltaurine	LC/MS neg	48187			159864		0.92		0.328	0.3553		1.1964	1.1012		100	100		Amino Acid	Methionine, Cysteine, SAM and Taurine Metabolism	100005466		800	166.018
	356			cyano-alanine	LC/MS polar	35660	C02512		13538		1.07		0.9994	0.6486		1.2148	1.3039		100	100		Amino Acid	Methionine, Cysteine, SAM and Taurine Metabolism	100001645	6232-19-5	1516	113.036
	357		Urea cycle; Arginine and Proline Metabolism	arginine	LC/MS pos early	1638	C00062	HMDB00517	232		1		0.9882	0.6456		1.0825	1.0828		100	100		Amino Acid	Urea cycle; Arginine and Proline Metabolism	231	1119-34-2	2825	175.119
	358			argininosuccinate	LC/MS pos early	15497	C03406	HMDB00052	828		1.29		0.354	0.3673		1.0995	1.4204		100	100		Amino Acid	Urea cycle; Arginine and Proline Metabolism	232	156637-58-0	2745	291.13
	361			ornithine	LC/MS pos early	1493	C00077	HMDB03374	6262		1.15		0.1366	0.2127		1.0198	1.1717		100	100		Amino Acid	Urea cycle; Arginine and Proline Metabolism	444	3184-13-2	2800	133.097
	364			2-oxoarginine*	LC/MS pos early	55072	C03771	HMDB04225	558		1.23		0.1808	0.2561		0.8474	1.044		100	100		Amino Acid	Urea cycle; Arginine and Proline Metabolism	100002784	3715-10-04	1760	174.087
	365			citrulline	LC/MS pos early	2132	C00327	HMDB00904	9750		1.21		0.0181	0.0556		0.9942	1.2071		100	100		Amino Acid	Urea cycle; Arginine and Proline Metabolism	391	372-75-8	1520	176.103
	367			homocitrulline	LC/MS polar	22138	C02427	HMDB00679	65072		0.83		0.1471	0.2223		1.2789	1.0573		100	100		Amino Acid	Urea cycle; Arginine and Proline Metabolism	100000963	1190-49-4	3006.8	188.104
	368			proline	LC/MS pos early	1898	C00148	HMDB00162	145742		1.09		0.1226	0.2064		1.0194	1.1111		100	100		Amino Acid	Urea cycle; Arginine and Proline Metabolism	480	147-85-3	1603	116.071
	371			dimethylarginine (SDMA + ADMA)	LC/MS pos early	36808	C03626	HMDB01539	123831		0.85		0.0458	0.1014		1.1782	1.0059		100	100		Amino Acid	Urea cycle; Arginine and Proline Metabolism	100001810	102783-24-4	2850	203.15
	372			N-acetylarginine	LC/MS pos early	33953	C02562	HMDB04620	67427		0.81		0.0097	0.0371		1.1947	0.9702		100	100		Amino Acid	Urea cycle; Arginine and Proline Metabolism	100001266	155-84-0	2245	217.13
	376			N-alpha-acetylornithine	LC/MS pos early	32984	C00437	HMDB03357	439232		1.08		0.5661	0.4973		1.0479	1.1297		100	100		Amino Acid	Urea cycle; Arginine and Proline Metabolism	100000285	6205-08-09	2000	175.108
	380			trans-4-hydroxyproline	LC/MS pos early	32306	C01157	HMDB00725	5810		1.01		0.9527	0.6387		0.9538	0.9611		100	100		Amino Acid	Urea cycle; Arginine and Proline Metabolism	1001	51-35-4	1064	132.066
	387			N-monomethylarginine	LC/MS pos early	43586	C03884	HMDB29416	132862		0.83		0.0514	0.1113		1.1927	0.9926		100	100		Amino Acid	Urea cycle; Arginine and Proline Metabolism	100004488	53308-83-1	2845	189.135
	388			argininate*	LC/MS pos early	57461		HMDB03148	160437		1.01		0.6985	0.5602		1.0424	1.0552		89	100		Amino Acid	Urea cycle; Arginine and Proline Metabolism	100002769	157-07-3	2150	176.103
	399		Polyamine Metabolism	putrescine	LC/MS pos early	1408	C00134	HMDB01414	1045		0.78		0.0596	0.1255		1.1989	0.9378		100	100		Amino Acid	Polyamine Metabolism	49	110-60-1	3027	89.1073
	402			spermidine	LC/MS pos early	485	C00315	HMDB01257	1102		1.11		0.2228	0.2911		0.9541	1.0633		100	100		Amino Acid	Polyamine Metabolism	50	124-20-9	3355	146.165
	410			5-methylthioadenosine (MTA)	LC/MS pos early	1419	C00170	HMDB01173	439176		1.1		0.2454	0.3076		0.929	1.0235		100	100		Amino Acid	Polyamine Metabolism	212	2457-80-9	2752	298.097
	411			N-acetylputrescine	LC/MS pos early	37496	C02714	HMDB02064	122356		1.07		0.564	0.4973		1.0845	1.1562		100	100		Amino Acid	Polyamine Metabolism	192	18233-70-0	2230	131.118
	415			4-acetamidobutanoate	LC/MS pos early	1558	C02946	HMDB03681	18189		1.17		0.134	0.2123		0.9782	1.1404		100	100		Amino Acid	Polyamine Metabolism	1113	3025-96-5	1350	146.081
	417			(N(1) + N(8))-acetylspermidine	LC/MS pos early	57814					0.88		0.2299	0.2936		1.091	0.9551		100	100		Amino Acid	Polyamine Metabolism	100016038		3080	188.176
	419		Guanidino and Acetamido Metabolism	4-guanidinobutanoate	LC/MS pos early	15681	C01035	HMDB03464	500		1.25		0.0009	0.0063		0.8968	1.1198		100	100		Amino Acid	Guanidino and Acetamido Metabolism	100000096	463-003;463-00-3	2320	146.092
	425		Glutathione Metabolism	cysteine-glutathione disulfide	LC/MS pos early	35159		HMDB00656	4247235		1.75		2.7493e-05	0.0005		0.7579	1.3294		100	100		Amino Acid	Glutathione Metabolism	100001437	13081-14-6	2465	427.095
	429			cysteinylglycine disulfide*	LC/MS pos early	62103		HMDB00709			3.07		0.0001	0.0014		0.4583	1.4062		44	100		Amino Acid	Glutathione Metabolism	100002466	70555-24-7	2547	298.053
	431			5-oxoproline	LC/MS neg	1494	C01879	HMDB00267	7405		1.04		0.8256	0.6036		1.105	1.1449		100	100		Amino Acid	Glutathione Metabolism	1021	98-79-3	738.5	128.035
	443	Peptide	Gamma-glutamyl Amino Acid	gamma-glutamylalanine	LC/MS pos early	37063		HMDB29142	440103		1.29		0.0035	0.0181		0.9233	1.1912		100	100		Peptide	Gamma-glutamyl Amino Acid	100001843	5875-41-2	1986	219.098
	445			gamma-glutamylglutamate	LC/MS pos early	36738	C05282	HMDB11737	92865		1.29		0.1068	0.1851		0.8097	1.0447		56	100		Peptide	Gamma-glutamyl Amino Acid	331	1116-22-9	1775	277.103
	446			gamma-glutamylglutamine	LC/MS pos early	2730	C05283	HMDB11738	150914		1.11		0.2383	0.3001		1.0085	1.1171		100	100		Peptide	Gamma-glutamyl Amino Acid	1140	10148-81-9	1430	276.119
	447			gamma-glutamylglycine	LC/MS pos early	33949		HMDB11667	165527		1.09		0.8108	0.6036		0.9233	1.0031		78	67		Peptide	Gamma-glutamyl Amino Acid	100001294	1948-29-4	1535	205.082
	448			gamma-glutamylhistidine	LC/MS pos early	18245			7017195		0.85		0.0082	0.0337		1.1961	1.0159		100	100		Peptide	Gamma-glutamyl Amino Acid	1235	37460-15-4	2740	285.119
	449			gamma-glutamylisoleucine*	LC/MS pos early	34456		HMDB11170	14253342		1.02		0.8717	0.6156		1.2142	1.2345		100	100		Peptide	Gamma-glutamyl Amino Acid	100001485		2940	261.144
	450			gamma-glutamylleucine	LC/MS pos early	18369		HMDB11171	151023		1.01		0.8966	0.6239		1.1723	1.1832		100	100		Peptide	Gamma-glutamyl Amino Acid	1268	2566-39-4	2991	261.144
	451			gamma-glutamyl-alpha-lysine	LC/MS pos early	55015			65254		1.25		0.1183	0.2003		1.0408	1.3024		100	100		Peptide	Gamma-glutamyl Amino Acid	100010901		2784	276.155
	452			gamma-glutamyl-epsilon-lysine	LC/MS pos early	33934		HMDB03869	7015685		1.42		0.7117	0.5607		1.5643	2.2166		100	100		Peptide	Gamma-glutamyl Amino Acid	100001262	17105-15-6	2717	276.155
	453			gamma-glutamylmethionine	LC/MS pos early	44872		HMDB29155	7009567		1.13		0.2921	0.3387		1.0689	1.2094		100	100		Peptide	Gamma-glutamyl Amino Acid	100001313	17663-87-5	2640	279.101
	454			gamma-glutamylphenylalanine	LC/MS pos early	33422		HMDB00594	111299		1.92		0.1626	0.2384		1.0531	2.023		100	100		Peptide	Gamma-glutamyl Amino Acid	100000491	7432-24-8	2992	295.129
	455			gamma-glutamylthreonine	LC/MS pos early	33364		HMDB29159	76078708		0.87		0.1372	0.2127		1.1809	1.0269		100	100		Peptide	Gamma-glutamyl Amino Acid	100001314	5652-48-2	1750	249.108
	457			gamma-glutamyltyrosine	LC/MS pos early	2734		HMDB11741	94340		1.08		0.5938	0.5071		0.9951	1.0749		100	100		Peptide	Gamma-glutamyl Amino Acid	1102	7432-23-7	2518	311.124
	458			gamma-glutamylvaline	LC/MS pos early	43829		HMDB11172	7015683		1.16		0.5047	0.4662		1.0858	1.2591		100	100		Peptide	Gamma-glutamyl Amino Acid	100001126	2746-34-1	2700	247.129
	463		Dipeptide	alanylalanine	LC/MS polar	15129		HMDB28680	5484352		1.21		0.1617	0.2382		0.9268	1.1222		100	100		Peptide	Dipeptide	100000113	1948-31-8	1818.6	159.078
	466			alanylaspartate	LC/MS polar	37107			426317		1.02		0.8215	0.6036		1.0431	1.0606		100	100		Peptide	Dipeptide	100001896	20727-65-5	3350	203.067
	467			alanylglutamate	LC/MS pos early	37064			656476		0.96		0.7269	0.5651		1.1474	1.1036		100	100		Peptide	Dipeptide	100001895	13187-90-1	2080	219.098
	470			alanylhistidine	LC/MS pos early	37090			102960		1.12		0.2146	0.2846		1.0706	1.1946		100	100		Peptide	Dipeptide	100001892	3253-17-6	2965	227.114
	472			alanylleucine	LC/MS pos early	37093		HMDB28691	259583		0.98		0.8749	0.6156		1.0387	1.0223		89	100		Peptide	Dipeptide	100001890	1638-60-4	3055	203.139
	475			alanylphenylalanine	LC/MS neg	38679		HMDB28694	2080		1.26		0.337	0.3572		0.6924	0.8727		44	78		Peptide	Dipeptide	100002700	3061-90-3	2550	235.109
	476			alanylproline	LC/MS pos early	37083		HMDB28695	418040		0.57		3.9732e-06	0.0001		1.4793	0.8444		100	100		Peptide	Dipeptide	100001888	13485-59-1	2423	187.108
	483			alpha-glutamylalanine	LC/MS pos early	41369		HMDB03764	100098		0.92		0.5667	0.4973		1.2263	1.1319		100	100		Peptide	Dipeptide	100003631	21064-18-6	2159	219.098
	489			alpha-glutamylthreonine	LC/MS polar	38147			6998031		1.03		0.8473	0.6068		1.2197	1.2616		100	100		Peptide	Dipeptide	100002289	6875-80-5	3327	247.094
	499			arginylisoleucine	LC/MS pos early	40070			433625		0.8		0.1485	0.2232		1.1269	0.8998		89	89		Peptide	Dipeptide	100003153	62632-70-6	3333	288.203
	500			arginylleucine	LC/MS pos early	39995			333445		0.82		0.6951	0.5596		1.1598	0.9513		67	89		Peptide	Dipeptide	100003154	1188-24-5	3362	288.203
	504			arginylproline	LC/MS pos early	41394			332964		0.61		0.0002	0.0017		1.4355	0.875		100	100		Peptide	Dipeptide	100003579	2418-69-1	3100	272.172
	510			asparaginylalanine	LC/MS pos early	54731		HMDB28724			1.02		0.7098	0.5607		1.0298	1.0499		100	100		Peptide	Dipeptide	100009293		2067	204.098
	512			asparaginyllysine	LC/MS pos early	54763					0.78		0.1436	0.2192		1.3038	1.0139		100	100		Peptide	Dipeptide	100009294		2972	261.156
	514			asparaginylmethionine	LC/MS pos early	57759					1.04		0.7071	0.5607		1.1048	1.1465		100	100		Peptide	Dipeptide	100009295		2695	264.101
	520			aspartylarginine	LC/MS pos early	54774					0.71		0.1333	0.2123		1.4453	1.0209		100	100		Peptide	Dipeptide	100009297		2960	290.146
	525			aspartyllysine	LC/MS pos early	40682		HMDB28758			0.67		0.1469	0.2223		1.302	0.8678		78	67		Peptide	Dipeptide	100003629	5891-51-0	2934	262.14
	532			cyclo(ala-pro)	LC/MS pos early	47098			6428987		1.17		0.4052	0.4061		0.8615	1.0092		89	78		Peptide	Dipeptide	100004646		1486	169.097
	578			glutaminylglutamine	LC/MS pos early	41398		HMDB28795			0.89		0.337	0.3572		1.1272	1.0045		100	100		Peptide	Dipeptide	100003573	54419-93-1	1880	275.135
	579			glutaminylisoleucine	LC/MS pos early	42988		HMDB28800			1.11		0.3355	0.3572		1.0259	1.1425		100	100		Peptide	Dipeptide	100003159		2949	260.16
	580			glutaminylleucine	LC/MS pos early	42994		HMDB29153	18218208		0.98		0.9553	0.6387		0.9798	0.9623		100	100		Peptide	Dipeptide	100003160		3009	260.16
	592			glycylasparagine	LC/MS pos early	42065			306141;4320045		0.73		0.0004	0.0038		1.2421	0.9043		100	100		Peptide	Dipeptide	100003512	1999-33-3	1723	190.082
	593			glycylalanine	LC/MS polar	41463			98153		0.91		0.2573	0.3146		1.1128	1.0096		100	100		Peptide	Dipeptide	100003507	3695-73-6	2216	145.062
	595			glycylaspartate	LC/MS polar	41366		HMDB28837	273261		0.91		0.2571	0.3146		1.1449	1.0454		100	100		Peptide	Dipeptide	100003511	4685-12-05	3573	189.052
	601			glycylhistidine	LC/MS pos early	41367		HMDB28843	417360		0.78		0.0042	0.0208		1.2822	0.9999		100	100		Peptide	Dipeptide	100003513	2489-13-6	2934	213.098
	602			glycylisoleucine	LC/MS pos early	36659		HMDB28844	88079		0.92		0.5885	0.5071		1.1152	1.0218		100	100		Peptide	Dipeptide	100001790	19461-38-2	3002	189.123
	603			glycylleucine	LC/MS pos early	34398	C02155	HMDB00759	92843		0.8		0.029	0.0778		1.2405	0.9934		100	100		Peptide	Dipeptide	100001258	869-19-2	3059	189.123
	606			glycylphenylalanine	LC/MS pos early	33954		HMDB28848	92953		0.87		0.1849	0.2587		1.1559	1.0006		100	100		Peptide	Dipeptide	100001268	3321-03-07	3068	223.108
	607			glycylproline	LC/MS pos early	22171		HMDB00721	3013625		0.81		0.0076	0.0316		1.2254	0.9903		100	100		Peptide	Dipeptide	100000976	704-15-4	2324	173.092
	609			glycylthreonine	LC/MS polar	42050			351980		0.83		0.0295	0.0778		1.1872	0.9911		100	100		Peptide	Dipeptide	100003508	7093-70-1	2236	175.072
	613			glycylvaline	LC/MS pos early	18357		HMDB28854	97417		0.86		0.1092	0.1882		1.1468	0.9866		100	100		Peptide	Dipeptide	100000487	1963-21-9	2734	175.108
	614			histidylaspartate	LC/MS pos early	42071			9860223		0.84		0.0898	0.1654		1.2179	1.0228		100	100		Peptide	Dipeptide	100003550	41658-60-0	2915	271.104
	615			histidylglutamate	LC/MS pos early	41963		HMDB28884	9838731		0.81		0.0147	0.0487		1.2543	1.018		100	100		Peptide	Dipeptide	100003551	53634-28-9	2961	285.119
	622			histidylleucine	LC/MS pos early	40061	C05010	HMDB28889	189008		0.9		0.6902	0.5584		1.1425	1.0301		100	100		Peptide	Dipeptide	100003162	7763-65-7	3340	269.161
	629			histidylvaline	LC/MS pos early	42069		HMDB28898	7021871		0.92		0.6886	0.5584		0.9278	0.8545		56	56		Peptide	Dipeptide	100003544	76019-15-3	3201	255.145
	631			isoleucylalanine	LC/MS pos early	40046		HMDB28900	5246009		0.82		0.2486	0.3104		1.205	0.9921		100	100		Peptide	Dipeptide	100003163	24787-73-3	2742	203.139
	634			isoleucylaspartate	LC/MS pos early	42982					1.06		0.7684	0.5837		1.1302	1.1977		100	100		Peptide	Dipeptide	100003166	510-791-9560	2573	247.129
	635			isoleucylglutamate	LC/MS pos early	40057					1.02		0.8392	0.6066		1.0789	1.0969		100	100		Peptide	Dipeptide	100003168	42516-53-0	2650	261.144
	637			isoleucylglycine	LC/MS neg	40008		HMDB28907	342532		1		0.7903	0.5955		1.0581	1.0576		100	100		Peptide	Dipeptide	100003169	868-28-0	1992	187.109
	644			isoleucylproline	LC/MS pos early	35418		HMDB11174	342734		0.68		0.0001	0.0014		1.3674	0.9246		100	100		Peptide	Dipeptide	100001135		2906	229.155
	645			isoleucylserine	LC/MS pos early	40012		HMDB28916	7021816		1.02		0.9259	0.6329		1.0757	1.093		100	100		Peptide	Dipeptide	100003174	6403-14-1	2579	219.134
	646			isoleucylthreonine	LC/MS pos early	42968		HMDB28917	16122515		1.09		0.4171	0.4119		0.9429	1.0321		100	100		Peptide	Dipeptide	100003175		2614	233.15
	654			leucylglutamate	LC/MS pos early	40021			5259590		1.16		0.293	0.3387		1.0409	1.2047		100	100		Peptide	Dipeptide	100003184	16364-31-1	2711	261.144
	655			leucylglycine	LC/MS pos early	40045		HMDB28929	79070		1.24		0.1789	0.2547		0.9394	1.1613		100	100		Peptide	Dipeptide	100003185	686-50-0	2778	189.123
	661			leucylproline	LC/MS pos early	35663		HMDB11175	80817		0.68		0.0009	0.0063		1.3694	0.9281		100	100		Peptide	Dipeptide	100001574	87178-63-0	2971	229.155
	667			lysylalanine	LC/MS pos early	42006		HMDB28944	4106167		0.85		0.4821	0.4495		1.1136	0.9496		100	100		Peptide	Dipeptide	100003556	17043-71-9	3057	218.15
	671			lysylaspartate	LC/MS pos early	42070			3294435		0.76		0.0057	0.0257		1.3047	0.9967		100	100		Peptide	Dipeptide	100003565	20556-18-7	2979	262.14
	673			lysylisoleucine	LC/MS pos early	40056		HMDB28954			0.75		0.0639	0.1308		1.3156	0.985		100	100		Peptide	Dipeptide	100003195	20556-13-2	3350	260.197
	674			lysylleucine	LC/MS pos early	40020		HMDB28955	4682588		0.84		0.3641	0.3725		1.2046	1.0155		100	100		Peptide	Dipeptide	100003196	7369-79-1	3370	260.197
	675			lysyllysine	LC/MS pos early	42090		HMDB28956	4293571		0.51		0.0219	0.0651		1.6696	0.8454		100	100		Peptide	Dipeptide	100003567	13184-13-9	3293	275.208
	678			lysylproline	LC/MS pos early	40666		HMDB28959	3463861		0.54		0.0001	0.0014		1.5444	0.8372		100	100		Peptide	Dipeptide	100003561	52766-27-5	3078	244.166
	702			phenylalanylalanine	LC/MS pos early	41374			5488196		1.09		0.5067	0.4666		1.0742	1.1725		100	89		Peptide	Dipeptide	100003589	3918-87-4	2909	237.123
	704			phenylalanylaspartate	LC/MS pos early	41419			335051		1.07		0.5151	0.4709		1.0664	1.1425		100	100		Peptide	Dipeptide	100003595	22828-05-3	2771	281.113
	705			phenylalanylglutamate	LC/MS pos early	41432			4422358		1.37		0.0245	0.0698		0.8068	1.1023		78	100		Peptide	Dipeptide	100003596	3617-45-6	2820	295.129
	706			phenylalanylglycine	LC/MS pos early	41370		HMDB28995	98207		1.05		0.4548	0.4336		0.9799	1.0271		100	100		Peptide	Dipeptide	100003588	721-90-4	2898	223.108
	713			phenylalanylserine	LC/MS pos early	40016			9859812		0.96		0.8821	0.6174		0.9661	0.9257		33	44		Peptide	Dipeptide	100003252	16053-39-7	2770	253.118
	717			phenylalanyllysine	LC/MS pos early	54776		HMDB29000			0.88		0.8243	0.6036		0.9894	0.868		33	56		Peptide	Dipeptide	100009312		3230	294.181
	718			prolylalanine	LC/MS pos early	40705		HMDB29010	418041		0.69		0.0051	0.0239		1.2575	0.8648		100	100		Peptide	Dipeptide	100003668	6422-36-2	2290	187.108
	722			prolylglutamate	LC/MS pos early	41381			3563697		0.75		0.0049	0.0234		1.0697	0.7989		100	100		Peptide	Dipeptide	100003673	67644-00-2	2190	245.113
	723			prolylglutamine	LC/MS pos early	40659					0.78		0.0106	0.0397		1.1071	0.8606		100	100		Peptide	Dipeptide	100003672	18668-08-1	2056	244.129
	724			prolylglycine	LC/MS pos early	40703		HMDB11178	6426709		0.76		0.0007	0.0059		1.0862	0.8204		100	100		Peptide	Dipeptide	100003674	2578-57-6	2136	173.092
	726			prolylleucine	LC/MS pos early	31914			3527720		0.79		0.0193	0.0587		1.214	0.9575		100	100		Peptide	Dipeptide	100001163	52899-07-7	3083	229.155
	727			prolyllysine	LC/MS pos early	40662			9209431		0.77		0.0443	0.1003		1.0947	0.8447		100	100		Peptide	Dipeptide	100003675	71227-70-8	3016	244.166
	730			prolylproline	LC/MS pos early	40731		HMDB11180	11622593		0.66		3.1821e-05	0.0005		1.3723	0.9105		100	100		Peptide	Dipeptide	100003678	20488-28-2	2475	213.123
	731			prolylserine	LC/MS pos early	40714		HMDB29026	7408258		0.69		0.0005	0.0044		1.2006	0.8245		100	100		Peptide	Dipeptide	100003679	71835-80-8	2036	203.103
	735			prolylvaline	LC/MS pos early	40720			152307		0.77		0.0095	0.0368		1.1659	0.8975		100	100		Peptide	Dipeptide	100003682	52899-09-9	2781	215.139
	736			serylglycine	LC/MS pos early	42577		HMDB29039	136488		0.62		0.0074	0.0312		1.2752	0.7918		100	100		Peptide	Dipeptide	100003519	687-63-8	1857	163.071
	738			serylalanine	LC/MS pos early	42049		HMDB29032	17958834		1.2		0.0964	0.1712		0.9043	1.0862		100	100		Peptide	Dipeptide	100003520	6403-17-4	2115	177.087
	747			serylproline	LC/MS pos early	42055		HMDB29047	4369021		0.54		7.3208e-07	3.1934e-05		1.5041	0.8115		100	100		Peptide	Dipeptide	100003524	23827-93-2	2310	203.103
	748			serylserine	LC/MS pos early	42053			138784		1.03		0.681	0.557		1.0231	1.0532		100	100		Peptide	Dipeptide	100003521	6620-95-7	1762	193.082
	750			serylvaline	LC/MS pos early	42058		HMDB29052	7020159		1.36		0.021	0.0632		0.8787	1.195		100	100		Peptide	Dipeptide	100003522	51782-06-0	2700	205.118
	752			threonylalanine	LC/MS pos early	42052		HMDB29054	18218243		0.86		0.3322	0.3562		1.088	0.9334		100	100		Peptide	Dipeptide	100003532	56217-50-6	2196	191.103
	759			threonylleucine	LC/MS pos early	40051			4420322		1.1		0.4615	0.4372		0.7839	0.865		67	100		Peptide	Dipeptide	100003204	50299-12-2	3057	233.15
	764			threonylserine	LC/MS pos early	41995			4578035		1		0.9602	0.6394		0.9377	0.9393		89	100		Peptide	Dipeptide	100003533	61043-86-5	1902	207.098
	804			valylglycine	LC/MS pos early	40475		HMDB29127	136487		1.38		0.0251	0.0699		0.7952	1.0998		100	100		Peptide	Dipeptide	100003641	686-43-1	2444	175.108
	823			alpha-glutamylproline*	LC/MS pos early	57731					0.72		0.0003	0.0033		1.4412	1.0362		100	100		Peptide	Dipeptide	100009291		2466	245.113
	883		Acetylated Peptides	phenylacetylglutamine	LC/MS pos early	35126	C04148	HMDB06344	92258		3.97		6.1559e-06	0.0002		0.2739	1.0865		11	100		Peptide	Acetylated Peptides	100001417	28047-15-6	2145	265.118
	900		Modified Peptides	pyroglutamylleucine*	LC/MS neg	62096					0.86		0.1431	0.2192		1.2576	1.0773		100	100		Peptide	Modified Peptides	100020234		2300	241.119
	901			pyroglutamyllysine*	LC/MS pos early	62088					0.87		0.2039	0.2781		1.2249	1.069		100	100		Peptide	Modified Peptides	100020228		2058	258.145
	903			pyroglutamylphenylalanine*	LC/MS neg	62072			7408331		0.86		0.2292	0.2936		1.2252	1.048		100	100		Peptide	Modified Peptides	100020209	21282-12-2	2590	275.104
	909			pyroglutamylvaline	LC/MS neg	32394			152416		0.73		0.0307	0.08		1.5212	1.1174		100	100		Peptide	Modified Peptides	100001132	21282-10-0	1755	227.104
	913	Carbohydrate	Glycolysis, Gluconeogenesis, and Pyruvate Metabolism	glucose	LC/MS polar	48152	C00031	HMDB00122	79025		1.03		0.6997	0.5602		1.0786	1.1103		100	100		Carbohydrate	Glycolysis, Gluconeogenesis, and Pyruvate Metabolism	572	50-99-7	2342	225.062
	914			glucose 6-phosphate	LC/MS polar	31260	C00668	HMDB01401	5958		1.11		0.274	0.322		0.7974	0.8873		100	100		Carbohydrate	Glycolysis, Gluconeogenesis, and Pyruvate Metabolism	291	103192-55-8	4537	259.022
	917			fructose-6-phosphate	LC/MS polar	12021	C05345	HMDB00124	69507		1.05		0.6519	0.5395		0.8148	0.8536		100	100		Carbohydrate	Glycolysis, Gluconeogenesis, and Pyruvate Metabolism	1232	103213-47-4	4261	259.022
	920			fructose 1,6-diphosphate/glucose 1,6-diphosphate/myo-inositol diphosphates	LC/MS neg	46896	C00354				1.09		0.4855	0.4513		1.041	1.1326		100	100		Carbohydrate	Glycolysis, Gluconeogenesis, and Pyruvate Metabolism	100002180		551	338.989
	922			dihydroxyacetone phosphate (DHAP)	LC/MS pos early	15522	C00111	HMDB01473	668		1.06		0.7254	0.5651		1.0087	1.0737		100	89		Carbohydrate	Glycolysis, Gluconeogenesis, and Pyruvate Metabolism	309	102783-56-2	539	171.005
	926			2-phosphoglycerate	LC/MS polar	35629	C00631	HMDB03391	59		2.29		0.0332	0.0851		0.4252	0.9721		56	78		Carbohydrate	Glycolysis, Gluconeogenesis, and Pyruvate Metabolism	100000093	70195-25-4	4346	184.986
	927			3-phosphoglycerate	LC/MS neg	1414	C00597	HMDB00807	724		2.08		0.0007	0.0054		0.6801	1.4175		100	100		Carbohydrate	Glycolysis, Gluconeogenesis, and Pyruvate Metabolism	132	80731-10-8	583	184.986
	928			phosphoenolpyruvate (PEP)	LC/MS neg	597	C00074	HMDB00263	1005		2.01		0.0017	0.0102		0.6905	1.3896		100	100		Carbohydrate	Glycolysis, Gluconeogenesis, and Pyruvate Metabolism	463	10526-80-4	587.3	166.975
	929			pyruvate	LC/MS polar	22250	C00022	HMDB00243	1060		0.99		0.9133	0.6305		0.9616	0.9541		100	100		Carbohydrate	Glycolysis, Gluconeogenesis, and Pyruvate Metabolism	823	127-17-3	2650	175.025
	930			lactate	LC/MS polar	527	C00186	HMDB00190	612		1.12		0.1259	0.2085		1.0288	1.1493		100	100		Carbohydrate	Glycolysis, Gluconeogenesis, and Pyruvate Metabolism	482	79-33-4	1468.8	89.0244
	933			glycerate	LC/MS polar	1572	C00258	HMDB00139	752		1.33		0.082	0.1552		0.8837	1.1736		100	100		Carbohydrate	Glycolysis, Gluconeogenesis, and Pyruvate Metabolism	1052	600-19-1	2070.4	105.019
	936		Pentose Phosphate Pathway	6-phosphogluconate	LC/MS neg	15442	C00345	HMDB01316	91493		3.25		1.7413e-06	5.7008e-05		0.6201	2.0123		100	100		Carbohydrate	Pentose Phosphate Pathway	100000341	921-62-0;53411-70-4	583.9	275.017
	941			sedoheptulose-7-phosphate	LC/MS neg	35649	C05382	HMDB01068	616		1.39		0.0338	0.0858		0.8093	1.1221		100	100		Carbohydrate	Pentose Phosphate Pathway	100001628	2646-35-7	599.6	289.033
	947		Pentose Metabolism	ribose	LC/MS polar	1471	C00121	HMDB00283	5779		1.22		0.2343	0.2976		1.0773	1.3103		100	100		Carbohydrate	Pentose Metabolism	914	50-69-1	1508.2	195.051
	948			ribitol	LC/MS polar	15772	C00474	HMDB00508	6912		1.11		0.4562	0.4336		1.0127	1.1273		100	100		Carbohydrate	Pentose Metabolism	100000406	488-81-3	1789.6	151.061
	949			ribonate	LC/MS polar	27731	C01685	HMDB00867	5460677		0.91		0.8485	0.6068		0.9994	0.9049		89	100		Carbohydrate	Pentose Metabolism	100001007	5336-08-03	2425	165.04
	970			arabitol/xylitol	LC/MS polar	48885	C01904		6912		1.05		0.5671	0.4973		1.058	1.1114		100	100		Carbohydrate	Pentose Metabolism	100006430		1932.4	151.061
	971			ribulose/xylulose	LC/MS polar	54671			5289590		1.29		0.0093	0.0366		0.9	1.1576		100	100		Carbohydrate	Pentose Metabolism	100006122		1400	195.051
	972			arabonate/xylonate	LC/MS polar	48255					1.01		0.9837	0.6456		1.0161	1.0278		100	89		Carbohydrate	Pentose Metabolism	100006115		2700	165.04
	973			sedoheptulose	LC/MS polar	53237		HMDB03219	5459879		1.07		0.4317	0.4212		0.9137	0.9758		100	100		Carbohydrate	Pentose Metabolism	100002619	3019-74-7	2255	209.067
	974			ribulonate/xylulonate*	LC/MS polar	61858					1.02		0.8978	0.6239		1.0265	1.0459		100	100		Carbohydrate	Pentose Metabolism	100019968		2350	165.04
	975		Glycogen Metabolism	maltohexaose	LC/MS neg	35170	C01936	HMDB12253	439606		1.05		0.5655	0.4973		1.2976	1.3561		100	100		Carbohydrate	Glycogen Metabolism	100001448	34620-77-4	1215	989.32
	977			maltopentaose	LC/MS neg	35163	C06218	HMDB12254	13489094		0.84		0.3918	0.3954		1.6063	1.3478		100	100		Carbohydrate	Glycogen Metabolism	100001447	34620-76-3	1080.9	827.267
	978			maltotetraose	LC/MS neg	15910	C02052	HMDB01296	446495		1.52		0.0147	0.0487		0.6641	1.0125		100	100		Carbohydrate	Glycogen Metabolism	100000275	34612-38-9	910	665.215
	980			maltotriose	LC/MS polar	44688	C01835	HMDB01262	439586		2.48		5.2976e-05	0.0007		0.4	0.9928		100	100		Carbohydrate	Glycogen Metabolism	100000276	1109-28-0	4286.4	549.167
	983			maltose	LC/MS polar	15586	C00208	HMDB00163	10991489		1.36		0.0012	0.008		0.8617	1.1733		100	100		Carbohydrate	Glycogen Metabolism	913	6363-53-7	3329.4	387.114
	984			isomaltose	LC/MS polar	39777	C00252	HMDB02923	439193		1.08		0.5307	0.4782		1.1014	1.1914		100	100		Carbohydrate	Glycogen Metabolism	100002764	499-40-1	3950	387.114
	1023		Fructose, Mannose and Galactose Metabolism	fructose	LC/MS polar	48195	C00095	HMDB00660	5984		1		0.9392	0.6376		1.0196	1.0161		100	100		Carbohydrate	Fructose, Mannose and Galactose Metabolism	878	57-48-7	2065	225.062
	1028			mannitol/sorbitol	LC/MS polar	46142	C00794	HMDB00247	5780		0.99		0.9359	0.6369		1.097	1.0815		100	100		Carbohydrate	Fructose, Mannose and Galactose Metabolism	100001740		2320	181.072
	1029			mannose	LC/MS polar	48153	C00159	HMDB00169	18950		1.01		0.9642	0.6394		1.0328	1.0469		100	100		Carbohydrate	Fructose, Mannose and Galactose Metabolism	803	3458-28-4	2200	225.062
	1030			mannose-6-phosphate	LC/MS polar	1469	C00275	HMDB01078	439198		1.12		0.1897	0.2624		0.7813	0.8754		100	100		Carbohydrate	Fructose, Mannose and Galactose Metabolism	294	70442-25-0;104872-94-8	4510	259.022
	1040			galactose 1-phosphate	LC/MS polar	15706	C00446	HMDB00645	123912		1.09		0.3188	0.3508		0.9729	1.0569		100	100		Carbohydrate	Fructose, Mannose and Galactose Metabolism	100000300	19046-60-7	4552	259.022
	1048			galactonate	LC/MS polar	27719	C00880	HMDB00565	128869		0.89		0.361	0.372		1.187	1.0521		100	100		Carbohydrate	Fructose, Mannose and Galactose Metabolism	100001026	299-28-5	3085	195.051
	1058		Nucleotide Sugar	UDP-glucuronate	LC/MS neg	2763	C00167	HMDB00935	17473		0.95		0.7078	0.5607		1.0589	1.0042		100	100		Carbohydrate	Nucleotide Sugar	1097	28053-08-9;63700-19-6	588	579.027
	1064			UDP-N-acetylglucosamine/galactosamine	LC/MS polar	46148					0.99		0.8159	0.6036		1.0328	1.0213		100	100		Carbohydrate	Nucleotide Sugar	100002957		3665	606.074
	1072		Aminosugar Metabolism	glucosamine-6-phosphate	LC/MS polar	580	C00352	HMDB01254	439217		1.19		0.1128	0.1922		0.7664	0.9093		100	100		Carbohydrate	Aminosugar Metabolism	290	3616-42-0	4521.5	258.038
	1076			glucuronate	LC/MS polar	15443	C00191	HMDB00127	444791		0.99		0.842	0.6066		1.0342	1.0274		100	100		Carbohydrate	Aminosugar Metabolism	100000257	207300-70-7	3233.3	193.035
	1080			N-acetylglucosamine 6-phosphate	LC/MS polar	15107	C00357	HMDB02817	439219		1.2		0.1331	0.2123		0.9587	1.1543		100	100		Carbohydrate	Aminosugar Metabolism	1213	102029-88-9	4114	300.049
	1081			N-acetyl-glucosamine 1-phosphate	LC/MS polar	15741	C04256	HMDB01367	440364		1.01		0.8157	0.6036		0.9572	0.962		56	67		Carbohydrate	Aminosugar Metabolism	1212	31281-59-1	4052	300.049
	1098			N-acetylglucosaminylasparagine	LC/MS pos early	48149	C04540	HMDB00489	123826		1.36		0.5162	0.4709		0.7718	1.0468		89	78		Carbohydrate	Aminosugar Metabolism	1215	2776-93-4	1212	336.14
	1099			erythronate*	LC/MS polar	42420		HMDB00613	2781043		1.2		0.0408	0.0986		0.9185	1.1008		100	100		Carbohydrate	Aminosugar Metabolism	100001320	88759-55-1	2186	135.03
	1102		Advanced Glycation End-product	N6-carboxymethyllysine	LC/MS pos early	36713			123800		1.07		0.2931	0.3387		1.0446	1.113		100	100		Carbohydrate	Advanced Glycation End-product	100001768	5746-04-03	2500	205.118
	1106	Energy	TCA Cycle	citrate	LC/MS neg	1564	C00158	HMDB00094	311		1.33		0.0836	0.1569		0.9578	1.2695		100	100		Energy	TCA Cycle	1124	77-92-9	582	191.02
	1108			aconitate [cis or trans]	LC/MS neg	46173					0.98		0.8638	0.6147		1.2019	1.1756		100	100		Energy	TCA Cycle	100001359		580	173.009
	1112			alpha-ketoglutarate	LC/MS polar	528	C00026	HMDB00208	51		0.97		0.6918	0.5584		1.0417	1.0144		100	100		Energy	TCA Cycle	93	305-72-6;328-50-7;22202-68-2	2700	145.014
	1115			succinate	LC/MS polar	1437	C00042	HMDB00254	1110		1.1		0.2553	0.3146		0.9324	1.0275		100	100		Energy	TCA Cycle	252	110-15-6	3149	117.019
	1116			fumarate	LC/MS polar	1643	C00122	HMDB00134	444972		0.71		0.0808	0.1552		1.4955	1.0589		100	100		Energy	TCA Cycle	330	100-17-8	3084	115.004
	1117			malate	LC/MS neg	1303	C00149	HMDB00156	525		0.82		0.2613	0.3168		1.3136	1.0738		100	100		Energy	TCA Cycle	409	6915-15-7	615.6	133.014
	1127			2-methylcitrate/homocitrate	LC/MS neg	52282					1.15		0.364	0.3725		1.123	1.2898		100	100		Energy	TCA Cycle	100008929		575	205.035
	1129		Oxidative Phosphorylation	acetylphosphate	LC/MS polar	15488	C00227	HMDB01494	186		1.25		0.1244	0.2075		0.8447	1.0536		100	100		Energy	Oxidative Phosphorylation	1211	94249-01-1	4013.9	138.98
	1131			phosphate	LC/MS neg	42109	C00009	HMDB01429	1061		0.99		0.9627	0.6394		1.0866	1.08		100	100		Energy	Oxidative Phosphorylation	461	7664-38-2	608	96.9696
	1134	Lipid	Fatty Acid Synthesis	malonate	LC/MS polar	15872	C00383	HMDB00691	867		1.16		0.0668	0.1358		0.9476	1.0945		100	100		Lipid	Fatty Acid Synthesis	818	141-82-2;26522-22-85-0	3447	103.004
	1153		Medium Chain Fatty Acid	caprate (10:0)	LC/MS neg	1642	C01571	HMDB00511	2969		1.13		0.4697	0.4408		1.0046	1.1361		100	100		Lipid	Medium Chain Fatty Acid	888	112-37-8	5090.7	171.139
	1289		Fatty Acid, Dicarboxylate	glutarate (C5-DC)	LC/MS polar	396	C00489	HMDB00661	743		1		0.9197	0.6305		1.1225	1.1228		100	100		Lipid	Fatty Acid, Dicarboxylate	339	110-94-1	2900	131.035
	1293			2-hydroxyglutarate	LC/MS polar	37253	C02630	HMDB00606	43		1.05		0.4719	0.4414		1.0536	1.1114		100	100		Lipid	Fatty Acid, Dicarboxylate	100002070	40951-21-1	3352.8	147.03
	1308			azelate (C9-DC)	LC/MS neg	18362	C08261	HMDB00784	2266		0.79		0.2504	0.3113		0.8871	0.7042		89	56		Lipid	Fatty Acid, Dicarboxylate	2029	123-99-9	1276	187.098
	1310			sebacate (C10-DC)	LC/MS neg	32398	C08277	HMDB00792	5192		0.99		0.4492	0.4312		0.9993	0.9891		100	89		Lipid	Fatty Acid, Dicarboxylate	100001211	111-20-6	1788	201.113
	1314			dodecanedioate (C12-DC)	LC/MS neg	32388	C02678	HMDB00623	12736		1.29		0.2302	0.2936		0.8993	1.1637		100	100		Lipid	Fatty Acid, Dicarboxylate	100001102	693-23-2	2990	229.145
	1315			tetradecanedioate (C14-DC)	LC/MS neg	35669		HMDB00872	13185		1.01		0.9512	0.6387		0.8857	0.8965		100	100		Lipid	Fatty Acid, Dicarboxylate	100001613	821-38-5	4000	257.176
	1316			hexadecanedioate (C16-DC)	LC/MS neg	35678	C19615	HMDB00672	10459		1.01		0.8754	0.6156		0.9529	0.9663		100	89		Lipid	Fatty Acid, Dicarboxylate	100001614	505-54-4	4615	285.207
	1318			hexadecenedioate (C16:1-DC)*	LC/MS neg	61862					1.27		0.5606	0.4973		0.6301	0.7991		78	67		Lipid	Fatty Acid, Dicarboxylate	100019975		4380	283.191
	1320			octadecenedioate (C18:1-DC)*	LC/MS neg	61861					1.07		0.6451	0.5369		0.8183	0.8722		89	78		Lipid	Fatty Acid, Dicarboxylate	100019978		4875	311.223
	1322			eicosanodioate (C20-DC)	LC/MS neg	39831			75502		1.65		0.1504	0.225		0.5375	0.8859		11	56		Lipid	Fatty Acid, Dicarboxylate	100002951	2424-92-2	5200.9	341.27
	1362		Fatty Acid, Amino	2-aminooctanoate	LC/MS pos late	43343		HMDB00991	69522		0.74		0.0327	0.0844		1.1797	0.8749		100	100		Lipid	Fatty Acid, Amino	100004227	644-90-6	750	160.133
	1377		Fatty Acid Metabolism (also BCAA Metabolism)	propionylcarnitine (C3)	LC/MS pos early	32452	C03017	HMDB00824	107738		1.5		0.0294	0.0778		0.8662	1.2993		100	100		Lipid	Fatty Acid Metabolism (also BCAA Metabolism)	100001162	17298-37-2	2590	218.139
	1378			propionylglycine	LC/MS polar	31932		HMDB00783	98681		1.1		0.3395	0.3586		0.9186	1.0144		100	100		Lipid	Fatty Acid Metabolism (also BCAA Metabolism)	100001150	21709-90-0	1502.5	130.051
	1380			methylmalonate (MMA)	LC/MS polar	1496	C02170	HMDB00202	487		1.16		0.1127	0.1922		0.9667	1.1235		100	100		Lipid	Fatty Acid Metabolism (also BCAA Metabolism)	418	516-05-2	3078.4	117.019
	1403		Fatty Acid Metabolism(Acyl Carnitine)	acetylcarnitine (C2)	LC/MS pos early	32198	C02571	HMDB00201	1		1.11		0.1407	0.217		1.043	1.154		100	100		Lipid	Fatty Acid Metabolism(Acyl Carnitine)	100000802	5080-50-2	2282	204.123
	1405			3-hydroxybutyrylcarnitine (1)	LC/MS pos early	43264		HMDB13127	53481617		0.53		2.2437e-06	6.611e-05		1.878	0.9896		100	100		Lipid	Fatty Acid Metabolism(Acyl Carnitine)	100003926		2400	248.149
	1406			3-hydroxybutyrylcarnitine (2)	LC/MS pos early	52984		HMDB13127			0.81		0.0048	0.0233		1.2228	0.9957		100	100		Lipid	Fatty Acid Metabolism(Acyl Carnitine)	100009271		2340	248.149
	1416			myristoylcarnitine (C14)	LC/MS pos late	33952		HMDB05066	6426854		3.04		0.0052	0.0239		0.5476	1.6641		100	100		Lipid	Fatty Acid Metabolism(Acyl Carnitine)	100001270	18822-89-4	1350	372.311
	1418			palmitoylcarnitine (C16)	LC/MS pos late	44681	C02990	HMDB00222	461		1.34		0.0975	0.172		0.8482	1.1372		100	100		Lipid	Fatty Acid Metabolism(Acyl Carnitine)	100000776	6865-14-1	1425	400.342
	1419			palmitoleoylcarnitine (C16:1)*	LC/MS pos late	53223			71464547		2.4		0.0048	0.0233		0.6158	1.4771		100	100		Lipid	Fatty Acid Metabolism(Acyl Carnitine)	100009406		1357	398.326
	1420			stearoylcarnitine (C18)	LC/MS pos late	34409		HMDB00848	6426855		1.02		0.9449	0.6385		1.0282	1.0453		100	100		Lipid	Fatty Acid Metabolism(Acyl Carnitine)	100001391	18822-91-8	1485	428.373
	1421			linoleoylcarnitine (C18:2)*	LC/MS pos late	46223		HMDB06469	6450015		1.37		0.0425	0.1002		0.833	1.1391		100	100		Lipid	Fatty Acid Metabolism(Acyl Carnitine)	100003151	36816-10-1	1430	424.342
	1424			oleoylcarnitine (C18:1)	LC/MS pos late	35160		HMDB05065	6441392		1.42		0.018	0.0556		0.8268	1.1747		100	100		Lipid	Fatty Acid Metabolism(Acyl Carnitine)	100001501	38677-66-6	1423	426.358
	1429			adipoylcarnitine (C6-DC)	LC/MS pos early	52988		HMDB61677	71296139		0.61		2.2635e-05	0.0004		1.6038	0.9722		100	100		Lipid	Fatty Acid Metabolism(Acyl Carnitine)	100006614		2570	290.16
	1432			pimeloylcarnitine/3-methyladipoylcarnitine (C7-DC)	LC/MS pos early	53224					0.57		0.0009	0.0063		1.412	0.7991		100	44		Lipid	Fatty Acid Metabolism(Acyl Carnitine)	100009407		2773	304.175
	1436			arachidoylcarnitine (C20)*	LC/MS pos late	57513		HMDB06460			0.93		0.2729	0.322		1.0901	1.0109		100	100		Lipid	Fatty Acid Metabolism(Acyl Carnitine)	100015833		1512	456.405
	1439			behenoylcarnitine (C22)*	LC/MS pos late	57514					0.96		0.5206	0.472		1.0485	1.0069		100	100		Lipid	Fatty Acid Metabolism(Acyl Carnitine)	100015832		1561	484.436
	1442			eicosenoylcarnitine (C20:1)*	LC/MS pos late	57519					1.18		0.1946	0.2668		0.8935	1.0584		100	100		Lipid	Fatty Acid Metabolism(Acyl Carnitine)	100015838		1484	454.389
	1449			lignoceroylcarnitine (C24)*	LC/MS pos late	57515					1.24		0.012	0.0433		1.0021	1.2465		100	100		Lipid	Fatty Acid Metabolism(Acyl Carnitine)	100015834		1603	512.467
	1450			margaroylcarnitine (C17)*	LC/MS pos late	57512		HMDB06210			1.58		0.0842	0.1571		0.7584	1.2011		89	89		Lipid	Fatty Acid Metabolism(Acyl Carnitine)	100004054	106182-29-0	1424	414.358
	1451			nervonoylcarnitine (C24:1)*	LC/MS pos late	57531					1.18		0.0958	0.1712		0.9766	1.1558		89	100		Lipid	Fatty Acid Metabolism(Acyl Carnitine)	100015846		1602	510.452
	1452			cerotoylcarnitine (C26)*	LC/MS pos late	57516		HMDB06347			0.83		0.3564	0.3685		1.2188	1.0129		89	89		Lipid	Fatty Acid Metabolism(Acyl Carnitine)	100015835		1649	540.499
	1453			ximenoylcarnitine (C26:1)*	LC/MS pos late	57517					1.06		0.5011	0.4643		1.1255	1.1885		100	100		Lipid	Fatty Acid Metabolism(Acyl Carnitine)	100015836		1607	538.483
	1459		Carnitine Metabolism	deoxycarnitine	LC/MS pos early	36747	C01181	HMDB01161	134		1.18		0.0416	0.099		0.9681	1.14		100	100		Lipid	Carnitine Metabolism	100001662	6249-56-5	2052	146.118
	1460			carnitine	LC/MS pos early	15500	C00318	HMDB00062	10917		0.93		0.4156	0.4119		1.1045	1.0283		100	100		Lipid	Carnitine Metabolism	100000007	461-05-2	1978	162.112
	1469		Fatty Acid Metabolism (Acyl Choline)	oleoylcholine	LC/MS pos late	53260					0.66		0.0462	0.1016		1.2456	0.8274		100	78		Lipid	Fatty Acid Metabolism (Acyl Choline)	100009331		1449	368.352
	1470			palmitoloelycholine	LC/MS pos late	53257					0.76		0.0359	0.0896		1.1126	0.847		100	100		Lipid	Fatty Acid Metabolism (Acyl Choline)	100009334		1385	340.321
	1472			linoleoylcholine*	LC/MS pos late	57463					0.67		0.062	0.1285		1.3708	0.9157		100	56		Lipid	Fatty Acid Metabolism (Acyl Choline)	100015760		1388	366.337
	1480		Fatty Acid, Monohydroxy	4-hydroxybutyrate (GHB)	LC/MS polar	34585	C00989	HMDB00710	10413		1.01		0.9095	0.6305		0.9933	1.0006		89	100		Lipid	Fatty Acid, Monohydroxy	100001507	502-85-2	1765	103.04
	1492			2-hydroxybehenate	LC/MS neg	57663			193484		0.71		0.0812	0.1552		1.2604	0.8896		100	100		Lipid	Fatty Acid, Monohydroxy	100015637		6384	355.322
	1495			3-hydroxypropanoate	LC/MS polar	1556	C01013	HMDB00700	68152		1.19		0.0108	0.0398		0.8804	1.0462		100	100		Lipid	Fatty Acid, Monohydroxy	115	503-66-2	1845	89.0244
	1496			3-hydroxysuberate	LC/MS polar	31936		HMDB00325	22328017		1.13		0.2164	0.2846		1.2106	1.3722		100	100		Lipid	Fatty Acid, Monohydroxy	100001143	73141-47-6	3000	189.077
	1498			3-hydroxyoctanoate	LC/MS neg	22001		HMDB01954	26613		0.77		0.311	0.3484		1.2939	0.9982		89	100		Lipid	Fatty Acid, Monohydroxy	100000773	88930-08-9	3446	159.103
	1499			3-hydroxydecanoate	LC/MS neg	22053		HMDB02203	26612		0.75		0.1717	0.2497		1.4081	1.0586		100	100		Lipid	Fatty Acid, Monohydroxy	100000997	5561-87-5	4634.7	187.134
	1501			3-hydroxysebacate	LC/MS neg	31943		HMDB00350	3017884		0.75		0.1325	0.2123		1.3643	1.0255		100	89		Lipid	Fatty Acid, Monohydroxy	100001145	73141-46-5	1282	217.108
	1502			3-hydroxylaurate	LC/MS neg	32457		HMDB00387	94216		1.05		0.9909	0.6459		1.158	1.2203		100	100		Lipid	Fatty Acid, Monohydroxy	100001112	53941-38-1	5175	215.165
	1504			3-hydroxymyristate	LC/MS neg	21158			16064		1.16		0.1787	0.2547		1.0377	1.2048		100	100		Lipid	Fatty Acid, Monohydroxy	100000882	3422-31-9	5335	243.197
	1505			3-hydroxypalmitate	LC/MS neg	27503		HMDB10734	301590		0.99		0.9329	0.6363		1.0273	1.0138		100	89		Lipid	Fatty Acid, Monohydroxy	100000983	928-17-6	5476	271.228
	1518			13-HODE + 9-HODE	LC/MS neg	37752			43013		1.05		0.9754	0.6444		0.9087	0.9531		100	100		Lipid	Fatty Acid, Monohydroxy	100002196		5275	295.228
	1536			hydroxystearate sulfate	LC/MS neg	57392					1.32		0.038	0.0932		0.9286	1.2234		100	100		Lipid	Fatty Acid, Monohydroxy	100015656		5115	379.216
	1542		Fatty Acid, Dihydroxy	12,13-DiHOME	LC/MS neg	38395	C14829	HMDB04705	10236635		0.87		0.3486	0.3655		1.1677	1.0121		100	100		Lipid	Fatty Acid, Dihydroxy	62	263399-35-5	5137	313.238
	1543			9,10-DiHOME	LC/MS neg	38399	C14828	HMDB04704	9966640		1.12		0.9939	0.6465		1.1979	1.3387		100	100		Lipid	Fatty Acid, Dihydroxy	179	263399-34-4	5180	313.238
	1636		Endocannabinoid	oleoyl ethanolamide	LC/MS neg	38102		HMDB02088	5283454		1.29		0.2743	0.322		0.65	0.8399		44	56		Lipid	Endocannabinoid	1137	11-58-0;111-58-0	6450	324.291
	1669		Inositol Metabolism	myo-inositol	LC/MS polar	1124	C00137	HMDB00211	892		1.23		0.0441	0.1003		0.9144	1.1261		100	100		Lipid	Inositol Metabolism	363	87-89-8	3506.3	225.062
	1678			inositol 1-phosphate (I1P)	LC/MS polar	43849	C01177	HMDB00213	440194		1.09		0.5156	0.4709		1.0323	1.1257		100	100		Lipid	Inositol Metabolism	370	573-35-3;106032-59-1	4785	259.022
	1698		Phospholipid Metabolism	choline	LC/MS pos early	15506	C00114	HMDB00097	305		1.01		0.9867	0.6456		1.0825	1.0983		100	100		Lipid	Phospholipid Metabolism	1256	67-48-1	1961	104.107
	1699			choline phosphate	LC/MS pos early	34396	C00588	HMDB01565	1014		0.95		0.3324	0.3562		1.1419	1.0797		100	100		Lipid	Phospholipid Metabolism	267	72556-74-2	700	184.073
	1700			cytidine 5'-diphosphocholine	LC/MS pos early	34418	C00307	HMDB01413	13804		0.93		0.4493	0.4312		1.0435	0.9717		100	100		Lipid	Phospholipid Metabolism	1220	33818-15-4	725	489.115
	1702			glycerophosphorylcholine (GPC)	LC/MS pos early	15990	C00670	HMDB00086	71920		1.07		0.2243	0.2911		0.9956	1.0702		100	100		Lipid	Phospholipid Metabolism	100000269	28319-77-9	672	258.11
	1704			phosphoethanolamine	LC/MS polar	1600	C00346	HMDB00224	1015		0.96		0.6316	0.5287		1.0838	1.045		100	100		Lipid	Phospholipid Metabolism	1026	1071-23-4	4559.1	140.012
	1705			cytidine-5'-diphosphoethanolamine	LC/MS polar	34410	C00570	HMDB01564	123727		0.78		0.0114	0.0414		1.06	0.8292		100	100		Lipid	Phospholipid Metabolism	100001407	72842-05-8	4210	445.053
	1706			glycerophosphoethanolamine	LC/MS pos early	37455	C01233	HMDB00114	123874		1.01		0.8401	0.6066		1.0244	1.0369		100	100		Lipid	Phospholipid Metabolism	100001620	33049-08-0	659	216.063
	1707			glycerophosphoserine*	LC/MS pos early	57404			3081457		1.08		0.1947	0.2668		0.9667	1.0411		100	100		Lipid	Phospholipid Metabolism	100015666		577	260.053
	1708			glycerophosphoinositol*	LC/MS polar	47155			167572		1.13		0.2666	0.3206		0.9559	1.0794		100	100		Lipid	Phospholipid Metabolism	100001621	16824-65-0	3850	333.059
	2177		Glycolipid Metabolism	galactosylglycerol*	LC/MS polar	57345	C05401	HMDB06790	16048618		1.11		0.3277	0.3553		0.9735	1.0766		100	100		Lipid	Glycolipid Metabolism	100003064	16232-91-0	2518	299.098
	2180			1-palmitoyl-2-linoleoyl-galactosylglycerol (16:0/18:2)*	LC/MS pos late	54901					0.97		0.9167	0.6305		1.1275	1.0912		100	100		Lipid	Glycolipid Metabolism	100010893		2731	772.593
	2186			1,2-dilinoleoyl-galactosylglycerol (18:2/18:2)*	LC/MS pos late	54899			6535011		0.94		0.8441	0.6066		0.9622	0.9009		100	100		Lipid	Glycolipid Metabolism	100010879		2415	796.593
	2239		Glycerolipid Metabolism	glycerol	LC/MS neg	15122	C00116	HMDB00131	753		1.01		0.7711	0.5841		1.0105	1.0198		100	100		Lipid	Glycerolipid Metabolism	1254	56-81-5	758	91.0401
	2240			glycerol 3-phosphate	LC/MS polar	43847	C00093	HMDB00126	754		1.43		0.0131	0.0455		0.848	1.2162		100	100		Lipid	Glycerolipid Metabolism	100000258	29849-82-9	3938.7	171.006
	2245			glycerophosphoglycerol	LC/MS polar	48857	C03274		439964		1.01		0.8319	0.6037		1.0423	1.0524		100	100		Lipid	Glycerolipid Metabolism	100001619		2430	245.043
	2354		Sphingolipid Metabolism	sphinganine	LC/MS pos late	17769	C00836	HMDB00269	3126		1		0.7988	0.6004		1.0837	1.083		100	100		Lipid	Sphingolipid Metabolism	313	3102-56-5	1413	302.305
	2395			phytosphingosine	LC/MS pos late	1510	C12144	HMDB04610	122121		0.82		0.1744	0.2507		1.3757	1.127		100	100		Lipid	Sphingolipid Metabolism	469	554-62-1	1367	318.3
	2410			hexadecasphingosine (d16:1)*	LC/MS pos late	57428					0.85		0.016	0.0517		1.1753	0.9954		100	100		Lipid	Sphingolipid Metabolism	100015723		1289	272.258
	2417			hexadecasphinganine (d16:0)*	LC/MS pos late	57544	C13915		656816		1.29		0.0061	0.0266		0.9321	1.2043		100	100		Lipid	Sphingolipid Metabolism	100015865		1300	274.274
	2421			tetradecanoylsphingosine (d14:1)*	LC/MS pos late	57493					0.79		0.006	0.0263		1.2798	1.0058		100	100		Lipid	Sphingolipid Metabolism	100015812		1134	244.227
	2422			tetradecasphinganine (d14:0)*	LC/MS pos late	57543					1.24		0.0102	0.0387		0.9684	1.199		100	100		Lipid	Sphingolipid Metabolism	100015866		1178	246.243
	2491		Mevalonate Metabolism	3-hydroxy-3-methylglutarate	LC/MS polar	531	C03761	HMDB00355	1662		1.02		0.8706	0.6156		1.0364	1.0615		100	100		Lipid	Mevalonate Metabolism	112	503-49-1	2850	161.046
	2492			mevalonate	LC/MS polar	39583	C02104	HMDB00227	439230		0.57		0.0026	0.0146		1.2138	0.6876		100	78		Lipid	Mevalonate Metabolism	30	96949-03-0	1462	147.066
	2505		Sterol	desmosterol	LC/MS pos late	6065	C01802	HMDB02719	439577		0.96		0.711	0.5607		1.102	1.0537		100	100		Lipid	Sterol	306	313-04-2	2364	367.336
	2506			cholesterol	LC/MS pos late	63	C00187	HMDB00067	11025495		0.14		0.3101	0.3484		12.9019	1.8563		89	78		Lipid	Sterol	266	57-88-5	2707	369.352
	2530			beta-sitosterol	LC/MS pos late	27414	C01753	HMDB00852	222284		1.17		0.0247	0.0698		0.9415	1.1033		100	100		Lipid	Sterol	100001033	83-46-5	3054	397.383
	2532			campesterol	LC/MS pos late	33997	C01789	HMDB02869	173183		1		0.8731	0.6156		1.1446	1.1468		100	100		Lipid	Sterol	100001269	474-62-4	2873	383.367
	2536			ergosterol	LC/MS pos late	27553	C01694	HMDB00878	444679		1.07		0.3226	0.3533		1.0169	1.0842		100	100		Lipid	Sterol	100001020	57-87-4	2420	379.336
	3323	Nucleotide	Purine Metabolism, (Hypo)Xanthine/Inosine containing	inosine 5'-monophosphate (IMP)	LC/MS polar	2133	C00130	HMDB00175	8582		0.23		0.0002	0.0019		2.1556	0.4941		100	44		Nucleotide	Purine Metabolism, (Hypo)Xanthine/Inosine containing	362	4691-65-0	4267.7	347.04
	3324			inosine	LC/MS neg	1123	C00294	HMDB00195	6021		1.16		0.0522	0.1123		0.979	1.1334		100	100		Nucleotide	Purine Metabolism, (Hypo)Xanthine/Inosine containing	361	58-63-9	1602.1	267.073
	3325			hypoxanthine	LC/MS neg	3127	C00262	HMDB00157	790		0.96		0.5719	0.5		1.2784	1.2263		100	100		Nucleotide	Purine Metabolism, (Hypo)Xanthine/Inosine containing	171	68-94-0	1291.2	135.031
	3326			xanthine	LC/MS polar	3147	C00385	HMDB00292	1188		0.99		0.7236	0.5651		1.183	1.1686		100	100		Nucleotide	Purine Metabolism, (Hypo)Xanthine/Inosine containing	1004	69-89-6	2023	151.026
	3328			xanthosine	LC/MS neg	15136	C01762	HMDB00299	64959		1.46		0.2091	0.2803		0.9145	1.3342		89	100		Nucleotide	Purine Metabolism, (Hypo)Xanthine/Inosine containing	100000299	146-80-5	1075	283.068
	3331			N1-methylinosine	LC/MS pos early	48351		HMDB02721	65095		1.82		1.1804e-05	0.0002		0.7019	1.2746		44	100		Nucleotide	Purine Metabolism, (Hypo)Xanthine/Inosine containing	100001409	20245-33-4	1430	283.104
	3332			2'-deoxyinosine	LC/MS neg	15076	C05512	HMDB00071	65058		1.19		0.1534	0.2283		0.7998	0.9491		100	100		Nucleotide	Purine Metabolism, (Hypo)Xanthine/Inosine containing	100000135	890-38-0	1688	251.079
	3334			urate	LC/MS neg	1604	C00366	HMDB00289	1175		1.52		1.3619e-06	5.016e-05		0.7966	1.2125		100	100		Nucleotide	Purine Metabolism, (Hypo)Xanthine/Inosine containing	1134	69-93-2;120K5305	757.1	167.021
	3336			allantoin	LC/MS polar	1107	C02350	HMDB00462	204		0.98		0.7687	0.5837		1.2403	1.2146		100	100		Nucleotide	Purine Metabolism, (Hypo)Xanthine/Inosine containing	1002	97-59-6	1672	157.037
	3341		Purine Metabolism, Adenine containing	adenosine 5'-diphosphate (ADP)	LC/MS neg	3108	C00008	HMDB01341	6022		0.93		0.4672	0.4408		1.1053	1.0332		100	100		Nucleotide	Purine Metabolism, Adenine containing	208	20398-34-9	680	426.022
	3342			adenosine 5'-monophosphate (AMP)	LC/MS pos early	32342	C00020	HMDB00045	6083		0.94		0.4364	0.423		1.089	1.0201		100	100		Nucleotide	Purine Metabolism, Adenine containing	209	149022-20-8	1013	348.07
	3343			adenosine 3'-monophosphate (3'-AMP)	LC/MS neg	35142	C01367	HMDB03540	41211		1.2		0.0398	0.0968		0.9547	1.1439		100	100		Nucleotide	Purine Metabolism, Adenine containing	100001449	84-21-9	1245	346.056
	3346			adenosine-2',3'-cyclic monophosphate	LC/MS neg	37467	C02353	HMDB11616	2024		1.17		0.3126	0.3486		1.0582	1.2429		100	100		Nucleotide	Purine Metabolism, Adenine containing	72	37063-35-7	1793	328.045
	3349			adenosine	LC/MS pos early	555	C00212	HMDB00050	60961		1.63		2.432e-05	0.0004		0.9653	1.5741		100	100		Nucleotide	Purine Metabolism, Adenine containing	798	58-61-7	2169	268.104
	3350			adenine	LC/MS pos early	554	C00147	HMDB00034	190		0.98		0.6738	0.553		1.1254	1.0982		100	100		Nucleotide	Purine Metabolism, Adenine containing	880	73-24-5	2221	136.062
	3351			1-methyladenine	LC/MS pos early	1527	C02216	HMDB11599	78821		0.95		0.3278	0.3553		1.092	1.041		100	100		Nucleotide	Purine Metabolism, Adenine containing	54	5142-22-3	2133	150.077
	3355			N1-methyladenosine	LC/MS pos early	15650	C02494	HMDB03331	27476		0.81		0.0017	0.0103		1.2014	0.9759		100	100		Nucleotide	Purine Metabolism, Adenine containing	1242	15763-06-1	2120	282.12
	3368			2'-deoxyadenosine 5'-monophosphate	LC/MS pos early	46333	C00360	HMDB00905	12599		1.22		0.0056	0.0254		0.9131	1.1151		100	100		Nucleotide	Purine Metabolism, Adenine containing	100000485	653-63-4	1284	332.075
	3370			2'-deoxyadenosine	LC/MS pos early	1553	C00559	HMDB00101	13730		1.18		0.4449	0.4298		0.8125	0.9599		100	89		Nucleotide	Purine Metabolism, Adenine containing	211	16373-93-6	2252	252.109
	3374			N6-succinyladenosine	LC/MS neg	48130		HMDB00912	165243		0.93		0.3466	0.3648		1.1147	1.0337		100	100		Nucleotide	Purine Metabolism, Adenine containing	100001664	4542-23-8	940	382.1
	3376		Purine Metabolism, Guanine containing	guanosine 5'- diphosphate (GDP)	LC/MS neg	2848	C00035	HMDB01201	8977		1.04		0.9474	0.6387		0.7415	0.7697		44	44		Nucleotide	Purine Metabolism, Guanine containing	346	43139-22-6	639	442.017
	3377			guanosine 5'- monophosphate (5'-GMP)	LC/MS polar	2849	C00144	HMDB01397	6804		0.3		0.001	0.0067		1.4493	0.4283		100	44		Nucleotide	Purine Metabolism, Guanine containing	347	5550-12-09	4400	362.051
	3380			guanosine-2',3'-cyclic monophosphate	LC/MS neg	37139	C06194	HMDB11629	92823		1.13		0.3147	0.3486		0.9833	1.1085		100	100		Nucleotide	Purine Metabolism, Guanine containing	74	15718-49-7	1480	344.04
	3382			guanosine	LC/MS neg	1573	C00387	HMDB00133	6802		1.07		0.3146	0.3486		0.989	1.0559		100	100		Nucleotide	Purine Metabolism, Guanine containing	1099	118-00-3	1662	282.084
	3385			7-methylguanine	LC/MS neg	35114	C02242	HMDB00897	11361		0.9		0.2137	0.2846		1.2513	1.1247		100	100		Nucleotide	Purine Metabolism, Guanine containing	100001456	578-76-7	1729.7	164.058
	3388			7-methylguanosine	LC/MS pos early	31580	C20674				1.15		0.0414	0.099		0.9302	1.0724		100	100		Nucleotide	Purine Metabolism, Guanine containing	100001118	20241-86-4	2214	298.115
	3391			N2,N2-dimethylguanosine	LC/MS pos early	35137		HMDB04824	92919		1.46		0.0022	0.0129		0.819	1.1948		100	100		Nucleotide	Purine Metabolism, Guanine containing	100001412	2140-67-2	2210	312.13
	3392			N2,N2-dimethylguanine	LC/MS pos early	37081			74047		1.44		0.0029	0.016		0.7637	1.0987		100	100		Nucleotide	Purine Metabolism, Guanine containing	100001853	1445-15-4	2465	180.088
	3399			2'-deoxyguanosine	LC/MS neg	1411	C00330	HMDB00085	187790		1.14		0.0822	0.1552		0.8645	0.9862		100	100		Nucleotide	Purine Metabolism, Guanine containing	348	961-07-9	1751	266.089
	3404		Pyrimidine Metabolism, Orotate containing	orotate	LC/MS polar	1505	C00295	HMDB00226	967		1.65		0.0004	0.0033		0.8234	1.3608		100	100		Nucleotide	Pyrimidine Metabolism, Orotate containing	445	50887-69-9	1638.1	155.01
	3411		Pyrimidine Metabolism, Uracil containing	uridine 5'-monophosphate (UMP)	LC/MS polar	2856	C00105	HMDB00288	6030		0.3		0.0011	0.0073		1.5612	0.469		89	22		Nucleotide	Pyrimidine Metabolism, Uracil containing	869	3387-36-8	4150	323.029
	3413			uridine 3'-monophosphate (3'-UMP)	LC/MS polar	39764	C01368		101543		0.98		0.6685	0.5502		1.0569	1.0385		100	100		Nucleotide	Pyrimidine Metabolism, Uracil containing	106	35170-0-7;35170-03-7	3800	323.029
	3415			uridine-2',3'-cyclic monophosphate	LC/MS neg	37137	C02355	HMDB11640	439715		1.04		0.7644	0.5835		1.0193	1.0647		100	100		Nucleotide	Pyrimidine Metabolism, Uracil containing	75	40632-52-8	1090	305.018
	3416			uridine	LC/MS neg	606	C00299	HMDB00296	6029		1.08		0.2768	0.3236		0.9849	1.0618		100	100		Nucleotide	Pyrimidine Metabolism, Uracil containing	535	58-96-8	1457.6	243.062
	3417			uracil	LC/MS polar	605	C00106	HMDB00300	1174		0.96		0.4359	0.423		1.0674	1.0207		100	100		Nucleotide	Pyrimidine Metabolism, Uracil containing	825	66-22-8	1089.7	111.02
	3418			pseudouridine	LC/MS neg	33442	C02067	HMDB00767	15047		1.08		0.3851	0.3899		0.9311	1.0087		100	100		Nucleotide	Pyrimidine Metabolism, Uracil containing	821	1445-07-4	1100	243.062
	3419			5,6-dihydrouridine	LC/MS neg	61833			94312		1.22		0.2725	0.322		1.0006	1.2237		100	100		Nucleotide	Pyrimidine Metabolism, Uracil containing	100001425	5627-05-04	1119	245.078
	3420			2'-O-methyluridine	LC/MS neg	57655			102212		0.84		0.205	0.2783		1.236	1.0381		100	100		Nucleotide	Pyrimidine Metabolism, Uracil containing	100010896	2140-76-3	1831	257.078
	3421			5-methyluridine (ribothymidine)	LC/MS neg	35136		HMDB00884	445408		0.98		0.7586	0.583		1.0054	0.9814		100	100		Nucleotide	Pyrimidine Metabolism, Uracil containing	100001446	1463-10-1	1778.1	257.078
	3435			3-ureidopropionate	LC/MS pos early	3155	C02642	HMDB00026	111		0.87		0.1367	0.2127		1.2097	1.0478		100	100		Nucleotide	Pyrimidine Metabolism, Uracil containing	1053	462-88-4	875	133.061
	3436			beta-alanine	LC/MS pos early	55	C00099	HMDB00056	239		1.11		0.0455	0.1014		1.0286	1.1465		100	100		Nucleotide	Pyrimidine Metabolism, Uracil containing	244	56-41-7;107-95-9	1905	90.055
	3437			N-acetyl-beta-alanine	LC/MS polar	37432	C01073		76406		1.03		0.7599	0.583		0.9842	1.0123		100	100		Nucleotide	Pyrimidine Metabolism, Uracil containing	100002102	3025-95-4	1750	130.051
	3442		Pyrimidine Metabolism, Cytidine containing	cytidine 5'-monophosphate (5'-CMP)	LC/MS pos early	2372	C00055	HMDB00095	6131		0.95		0.5279	0.4771		1.0892	1.0311		100	100		Nucleotide	Pyrimidine Metabolism, Cytidine containing	282	63-37-6	835	324.059
	3445			cytidine 2',3'-cyclic monophosphate	LC/MS neg	37465	C02354	HMDB11691	417654		1.07		0.9862	0.6456		1.0714	1.1501		100	100		Nucleotide	Pyrimidine Metabolism, Cytidine containing	73	15718-51-1	937	304.034
	3446			cytidine	LC/MS pos early	514	C00475	HMDB00089	6175		1.09		0.2994	0.3446		1.0633	1.1631		100	100		Nucleotide	Pyrimidine Metabolism, Cytidine containing	827	65-46-3	2124	244.093
	3447			cytosine	LC/MS pos early	573	C00380	HMDB00630	597		1.08		0.3782	0.3842		0.9429	1.0137		100	100		Nucleotide	Pyrimidine Metabolism, Cytidine containing	881	71-30-7	2060	112.051
	3448			3-methylcytidine	LC/MS pos early	35132			159649		0.95		0.6351	0.5301		1.0575	1.0083		100	100		Nucleotide	Pyrimidine Metabolism, Cytidine containing	100001466	21028-20-6	2176	258.108
	3449			5-methylcytidine	LC/MS pos early	22119		HMDB00982	92918		1.41		0.0009	0.0063		0.8785	1.236		100	100		Nucleotide	Pyrimidine Metabolism, Cytidine containing	100000763	2140-61-6	2227	258.108
	3454			2'-deoxycytidine 5'-monophosphate	LC/MS pos early	533	C00239	HMDB01202	13945		1.07		0.2532	0.3134		1.0009	1.069		100	100		Nucleotide	Pyrimidine Metabolism, Cytidine containing	298	1032-65-1	975	308.064
	3455			2'-deoxycytidine 3'-monophosphate	LC/MS pos early	40453			3274948		1		0.8585	0.6125		1.047	1.0455		100	100		Nucleotide	Pyrimidine Metabolism, Cytidine containing	100003421	6220-63-9	919	308.064
	3456			2'-deoxycytidine	LC/MS pos early	15949	C00881	HMDB00014	13711		0.79		0.0907	0.166		1.1293	0.8876		100	100		Nucleotide	Pyrimidine Metabolism, Cytidine containing	100000125	951-77-9	2193	228.098
	3457			2'-O-methylcytidine	LC/MS pos early	57554			150971		1.03		0.825	0.6036		1.0857	1.1205		100	100		Nucleotide	Pyrimidine Metabolism, Cytidine containing	100010895	2140-72-9	2411	258.108
	3458			5-methyl-2'-deoxycytidine	LC/MS pos early	38159	C03592	HMDB02224	440055		1.52		0.0016	0.0101		0.8184	1.243		89	100		Nucleotide	Pyrimidine Metabolism, Cytidine containing	100002300	838-07-3	2303	242.114
	3466		Pyrimidine Metabolism, Thymine containing	thymidine	LC/MS neg	2183	C00214	HMDB00273	5789		1.24		0.0923	0.1679		0.8415	1.0438		100	100		Nucleotide	Pyrimidine Metabolism, Thymine containing	872	50-89-5	1963.7	241.083
	3467			thymine	LC/MS neg	604	C00178	HMDB00262	1135		0.91		0.1887	0.2623		1.0705	0.9733		100	100		Nucleotide	Pyrimidine Metabolism, Thymine containing	882	65-71-4	1654	125.036
	3470			3-aminoisobutyrate	LC/MS pos early	1566	C05145	HMDB03911	64956		0.91		0.2157	0.2846		1.1628	1.0576		100	100		Nucleotide	Pyrimidine Metabolism, Thymine containing	1114	10569-72-9;214139-20-5	2190	104.071
	3471		Purine and Pyrimidine Metabolism	methylphosphate	LC/MS pos early	37070		HMDB61711	13130		0.86		0.5995	0.5105		1.3207	1.1303		100	100		Nucleotide	Purine and Pyrimidine Metabolism	100001805	7023-27-0	544	113
	3482	Cofactors and Vitamins	Nicotinate and Nicotinamide Metabolism	nicotinate	LC/MS neg	1504	C00253	HMDB01488	938		1.04		0.5929	0.5071		1.0852	1.126		100	100		Cofactors and Vitamins	Nicotinate and Nicotinamide Metabolism	567	59-67-6	1180	122.025
	3483			nicotinate ribonucleoside	LC/MS pos early	33471	C05841	HMDB06809	161234		1.35		0.0241	0.0697		0.886	1.1919		89	100		Cofactors and Vitamins	Nicotinate and Nicotinamide Metabolism	100001316	2625-49-2	1536	256.082
	3485			nicotinamide	LC/MS pos early	594	C00153	HMDB01406	936		1.22		0.0441	0.1003		0.9135	1.1117		100	100		Cofactors and Vitamins	Nicotinate and Nicotinamide Metabolism	432	98-92-0	1942	123.055
	3487			nicotinamide ribonucleotide (NMN)	LC/MS pos early	22152	C00455	HMDB00229	14180		1.26		0.0178	0.0556		1.0426	1.3156		100	100		Cofactors and Vitamins	Nicotinate and Nicotinamide Metabolism	1312	1094-61-7	766	335.064
	3488			nicotinamide riboside	LC/MS pos early	33013	C03150	HMDB00855	439924		1.39		0.0726	0.1446		0.9686	1.3438		100	100		Cofactors and Vitamins	Nicotinate and Nicotinamide Metabolism	100001310	1341-23-7	2040	255.098
	3489			nicotinamide adenine dinucleotide (NAD+)	LC/MS neg	5278	C00003	HMDB00902	5893		0.49		0.0035	0.0181		1.0972	0.5408		100	100		Cofactors and Vitamins	Nicotinate and Nicotinamide Metabolism	1310	53-84-9	1434	662.102
	3494			nicotinate adenine dinucleotide (NAAD+)	LC/MS neg	15725			25246170		0.59		0.0018	0.0103		0.882	0.5227		89	78		Cofactors and Vitamins	Nicotinate and Nicotinamide Metabolism	100000118	6450-77-7;104809-30-5	1200	663.086
	3502			trigonelline (N'-methylnicotinate)	LC/MS pos early	32401	C01004	HMDB00875	5570		1.34		0.2707	0.322		1.0448	1.405		100	100		Cofactors and Vitamins	Nicotinate and Nicotinamide Metabolism	100001092	535-83-1	1388	138.055
	3509		Riboflavin Metabolism	riboflavin (Vitamin B2)	LC/MS pos early	1827	C00255	HMDB00244	493570		1.11		0.2299	0.2936		0.9722	1.0787		100	100		Cofactors and Vitamins	Riboflavin Metabolism	500	83-88-5	2292	377.146
	3510			flavin adenine dinucleotide (FAD)	LC/MS neg	2134	C00016	HMDB01248	643975		0.99		0.9196	0.6305		1.0243	1.015		100	100		Cofactors and Vitamins	Riboflavin Metabolism	327	146-14-5;84366-81-4	2425	784.15
	3511			flavin mononucleotide (FMN)	LC/MS neg	15797	C00061	HMDB01520	710		1.42		0.0163	0.0517		0.8351	1.1853		100	100		Cofactors and Vitamins	Riboflavin Metabolism	100000251	130-40-5	2390	455.097
	3512		Pantothenate and CoA Metabolism	pantothenate	LC/MS neg	1508	C00864	HMDB00210	6613		1.05		0.5524	0.4947		0.9764	1.0204		100	100		Cofactors and Vitamins	Pantothenate and CoA Metabolism	1024	137-08-6	1498.7	218.103
	3513			pantethine	LC/MS neg	39791	C12661	HMDB03828	452306		0.71		0.0087	0.035		1.2154	0.8656		100	100		Cofactors and Vitamins	Pantothenate and CoA Metabolism	100002991	16816-67-4	3590	553.237
	3514			phosphopantetheine	LC/MS neg	15504	C01134	HMDB01416	987		0.49		0.0091	0.0364		1.5351	0.7494		89	67		Cofactors and Vitamins	Pantothenate and CoA Metabolism	100000328	NA	1597	357.089
	3519			pantetheine	LC/MS pos early	57555	C00831		439322		0.76		0.0016	0.0101		1.2298	0.9366		100	100		Cofactors and Vitamins	Pantothenate and CoA Metabolism	100001495	496-65-1	2056	279.137
	3523		Ascorbate and Aldarate Metabolism	ascorbate (Vitamin C)	LC/MS pos early	32354	C00072	HMDB00044			0.79		0.0036	0.0184		1.3204	1.0494		100	100		Cofactors and Vitamins	Ascorbate and Aldarate Metabolism	233	134-03-2	770	177.039
	3524			dehydroascorbate	LC/MS polar	1659	C05422	HMDB01264	835		1.2		0.0886	0.1642		0.9375	1.1235		100	100		Cofactors and Vitamins	Ascorbate and Aldarate Metabolism	301	490-83-5	1130	173.009
	3525			threonate	LC/MS polar	27738	C01620	HMDB00943	151152		0.91		0.4035	0.4058		1.0893	0.9941		100	100		Cofactors and Vitamins	Ascorbate and Aldarate Metabolism	100001022	70753-61-6	2384	135.03
	3528			oxalate (ethanedioate)	LC/MS neg	20694	C00209	HMDB02329	971		1.08		0.3301	0.3562		1.0629	1.1432		100	100		Cofactors and Vitamins	Ascorbate and Aldarate Metabolism	100000841	144-62-7	603	88.988
	3529			gulonate*	LC/MS polar	46957	C00257	HMDB03290	9794176		0.95		0.5178	0.4709		1.1111	1.053		100	100		Cofactors and Vitamins	Ascorbate and Aldarate Metabolism	100001586	20246-53-1	2750	195.051
	3531		Tocopherol Metabolism	alpha-tocopherol	LC/MS pos late	1561	C02477	HMDB01893	14985		0.16		0.2648	0.3197		20.6697	3.3143		100	100		Cofactors and Vitamins	Tocopherol Metabolism	1105	59-02-9;10191-41-0	2522	430.378
	3555		Biotin Metabolism	biotin	LC/MS pos early	568	C00120	HMDB00030	171548		0.77		0.0378	0.0932		1.2888	0.9906		100	100		Cofactors and Vitamins	Biotin Metabolism	251	58-85-5	2253	245.095
	3560		Tetrahydrobiopterin Metabolism	biopterin	LC/MS neg	12358	C06313	HMDB00468	445040		0.99		0.9827	0.6456		1.0828	1.0696		100	100		Cofactors and Vitamins	Tetrahydrobiopterin Metabolism	1548	22150-76-1	1398	236.079
	3561			dihydrobiopterin	LC/MS pos early	35129	C00268	HMDB00038	1879		1.42		8.6806e-06	0.0002		0.9183	1.3004		100	100		Cofactors and Vitamins	Tetrahydrobiopterin Metabolism	100001506	6779-87-9	1930	240.109
	3563		Pterin Metabolism	isoxanthopterin	LC/MS pos early	27732	C03975	HMDB00704	10729		1.37		2.4403e-05	0.0004		0.8349	1.1432		100	100		Cofactors and Vitamins	Pterin Metabolism	100000749	529-69-1	1110	180.052
	3564			pterin	LC/MS neg	43023	C00715	HMDB00802	73000		1.55		9.1392e-05	0.0012		0.7215	1.1177		100	100		Cofactors and Vitamins	Pterin Metabolism	100004216	22363-60-4	1370	162.042
	3567			sepiapterin	LC/MS neg	48139	C00835	HMDB00238	65253		1.23		0.0122	0.0434		0.9448	1.1611		100	100		Cofactors and Vitamins	Pterin Metabolism	100005969	17094-01-8	2162	236.079
	3569		Hemoglobin and Porphyrin Metabolism	5-aminolevulinate	LC/MS pos early	2290	C00430	HMDB01149	137		1.18		0.3082	0.3484		0.9061	1.0656		100	100		Cofactors and Vitamins	Hemoglobin and Porphyrin Metabolism	1306	5451-09-02	2049	132.066
	3576			bilirubin (Z,Z)	LC/MS pos late	43807	C00486	HMDB00054	5280352		0.11		0.3038	0.3483		1.8522	0.2058		33	11		Cofactors and Vitamins	Hemoglobin and Porphyrin Metabolism	1090	635-65-4	1840	585.271
	3579			biliverdin	LC/MS pos late	2137	C00500	HMDB01008	5353439		0.52		0.2065	0.2791		1.7578	0.9133		78	89		Cofactors and Vitamins	Hemoglobin and Porphyrin Metabolism	250	55482-27-4;55482-27-4	1016	583.255
	3588		Thiamine Metabolism	thiamin (Vitamin B1)	LC/MS pos early	5341	C00378	HMDB00235	1130		1.21		0.3191	0.3508		0.7677	0.9309		33	67		Cofactors and Vitamins	Thiamine Metabolism	873	59-43-8	3050	265.112
	3589			thiamin monophosphate	LC/MS pos early	15798	C01081	HMDB02666	3382778		1.33		0.0959	0.1712		0.8861	1.1747		100	100		Cofactors and Vitamins	Thiamine Metabolism	523	532-40-1	2378	345.078
	3596		Vitamin A Metabolism	retinol (Vitamin A)	LC/MS pos late	1806	C00473	HMDB00305	445354		0.1		0.307	0.3484		2.4438	0.2561		33	11		Cofactors and Vitamins	Vitamin A Metabolism	498	68-26-8	1636	269.226
	3612		Vitamin B6 Metabolism	pyridoxamine	LC/MS pos early	2150	C00534	HMDB01431	1052		1.14		0.0354	0.0891		1.0069	1.1516		100	100		Cofactors and Vitamins	Vitamin B6 Metabolism	568	58052-48-5	2975	169.097
	3613			pyridoxamine phosphate	LC/MS pos early	3138	C00647	HMDB01555	1053		1.2		0.172	0.2497		1.2101	1.4517		100	100		Cofactors and Vitamins	Vitamin B6 Metabolism	493	529-96-4	1932	249.063
	3615			pyridoxal	LC/MS pos early	1651	C00250	HMDB01545	1050		0.98		0.9559	0.6387		1.0923	1.0715		100	100		Cofactors and Vitamins	Vitamin B6 Metabolism	491	65-22-5	2343	168.066
	3616			pyridoxate	LC/MS neg	31555	C00847	HMDB00017	6723		1.19		0.0607	0.1269		0.9196	1.0949		100	100		Cofactors and Vitamins	Vitamin B6 Metabolism	100001121	82-82-6	2185	182.046
	3624	Xenobiotics	Benzoate Metabolism	4-hydroxyhippurate	LC/MS neg	35527		HMDB13678	151012		1.08		0.8067	0.6033		1.3071	1.4066		100	100		Xenobiotics	Benzoate Metabolism	100001423	2482-25-9	1475	194.046
	3630			benzoate	LC/MS neg	15778	C00180	HMDB01870	243		1.45		0.6282	0.5274		0.993	1.44		67	78		Xenobiotics	Benzoate Metabolism	100000008	65-85-0	1750	121.029
	3640			4-hydroxybenzoate	LC/MS polar	21133	C00156	HMDB00500	135		1.1		0.4228	0.4139		1.0276	1.1352		100	100		Xenobiotics	Benzoate Metabolism	100000862	99-96-7	1305	137.024
	3659			methyl-4-hydroxybenzoate	LC/MS neg	34386	D01400	HMDB32572	7456		1.13		0.4137	0.4119		1.2119	1.3642		100	100		Xenobiotics	Benzoate Metabolism	100001252	99-76-3	3671	151.04
	3710		Xanthine Metabolism	1-methylurate	LC/MS neg	34395	C16359	HMDB03099	69726		2.12		3.2048e-07	2.3607e-05		0.4976	1.0567		100	100		Xenobiotics	Xanthine Metabolism	100001400	708-79-2	1099	181.037
	3823		Food Component/Plant	2,3-dihydroxyisovalerate	LC/MS polar	38276	C04039	HMDB12141	677		1.05		0.8142	0.6036		0.8638	0.9079		78	78		Xenobiotics	Food Component/Plant	100002417	1756-18-9	1050	133.051
	3853			gluconate	LC/MS polar	587	C00257	HMDB00625	10690		1.44		0.0001	0.0015		0.785	1.1314		100	100		Xenobiotics	Food Component/Plant	338	527-07-1	2922	195.051
	3868			arginine phosphate	LC/MS pos early	57770	C05945		92150		0.92		0.5499	0.494		1.2085	1.1166		100	100		Xenobiotics	Food Component/Plant	100002670	1189-11-3	1143	255.085
	3869			azetidine-2-carboxylic acid	LC/MS pos early	37068	C08267	HMDB29615	17288		0.7		0.0128	0.0448		1.3893	0.974		100	100		Xenobiotics	Food Component/Plant	100001802	2133-34-8	1040	102.055
	3927			ergothioneine	LC/MS pos early	37459	C05570	HMDB03045	3032311		1.68		0.1353	0.2127		0.6882	1.1534		100	100		Xenobiotics	Food Component/Plant	100002154	58511-63-0	850	230.096
	3929			erythritol	LC/MS polar	20699	C00503	HMDB02994	222285		1.28		0.0296	0.0778		0.9268	1.1867		89	100		Xenobiotics	Food Component/Plant	100000846	149-32-6	1491	167.056
	3998			panose	LC/MS polar	37284	C00713	HMDB11729	5288421		1.21		0.079	0.1551		1.0431	1.2666		100	100		Xenobiotics	Food Component/Plant	100002109	33401-87-5	4503.4	549.167
	4066			stachydrine	LC/MS pos early	34384	C10172	HMDB04827	115244		1.26		0.717	0.5634		1.1021	1.385		100	100		Xenobiotics	Food Component/Plant	100001296	4136-37-2	1440	144.102
	4090			methyl glucopyranoside (alpha + beta)	LC/MS pos early	46144					0.81		0.1247	0.2075		1.3474	1.0903		100	100		Xenobiotics	Food Component/Plant	100005864		832	212.113
	4597		Drug - Other	S-carboxymethyl-L-cysteine	LC/MS pos early	47897	C03727	HMDB29415	1080		0.84		0.0711	0.1435		1.1629	0.9759		100	100		Xenobiotics	Drug - Other	100002324	638-23-3	1490	180.033
	4640		Chemical	O-sulfo-L-tyrosine	LC/MS neg	45413			514186		1.39		0.0804	0.1552		0.6498	0.9006		33	67		Xenobiotics	Chemical	100005384		990	260.023
	4716			lanthionine	LC/MS pos early	42002			98504		1.08		0.1334	0.2123		0.9945	1.0717		100	100		Xenobiotics	Chemical	100003892	3183-08-02	1730	209.059
	4744			succinimide	LC/MS polar	41888	C07273		11439		1.06		0.3506	0.3662		1.0004	1.0646		100	100		Xenobiotics	Chemical	100003696	123-56-8	2155	116.035
	4757			valylleucinamide	LC/MS pos early	37460			4693887		0.88		0.1046	0.1834		1.2074	1.0652		100	100		Xenobiotics	Chemical	100002062		2950	230.186
	4777			thioproline	LC/MS pos early	53231			93176		0.64		0.0024	0.0139		1.4468	0.9255		100	100		Xenobiotics	Chemical	100009232	34592-47-4	1250	134.027
