# Supplementary material for: Parp mutations protect from mitochondrial toxicity in Alzheimer’s disease
Source: Cell Death Dis. 2021 Jun 25;12(7):651. doi: 10.1038/s41419-021-03926-y (PMC8233423; doi:10.1038/s41419-021-03926-y)
Supplement: Supplementary file 6 — Supplementary Table 2 [file 41419_2021_3926_MOESM6_ESM.xlsx]

## Sheet: Supplementary Table 2
Supplementary Table 2. Variables of the UK Biobank.
The data on all the variables we used can be requested directly from the UK Biobank. The “FieldID” and “Field” columns correspond to the UK Biobank identifier and the name given by the UK Biobank, respectively.
FieldID	Field	Participants	ValueType	Units	Coding
1160	Sleep duration	501636	Integer	hours/day	100291
1170	Getting up in morning	498749	Categorical single		100341
1180	Morning/evening person (chronotype)	498747	Categorical single		100342
1190	Nap during day	501633	Categorical single		100343
1200	Sleeplessness / insomnia	501632	Categorical single		100343
1220	Daytime dozing / sleeping (narcolepsy)	501632	Categorical single		100346
34	Year of birth	502506	Integer	years	NA
48	Waist circumference	500408	Continuous	cm	NA
49	Hip circumference	500346	Continuous	cm	NA
4079	Diastolic blood pressure, automated reading	475129	Integer	mmHg	NA
4080	Systolic blood pressure, automated reading	475124	Integer	mmHg	NA
31	Sex	502506	Categorical single		9
30860	Total protein	470476	Continuous	NA	NA
189	Townsend deprivation index at recruitment	501883	NA	NA	NA
21000	Ethnic background	NA	NA	NA	1001
42021	Source of alzheimer's disease report	NA	NA	NA	300
42020	Date of alzheimer's disease report	NA	NA	NA	272
6138	Education and Qualifications	432731	NA	NA	100305
30890	Vitamin D blood level	NA	NA	NA	NA
30710	c reactive protein, blood level	NA	NA	NA	NA
53	Date of attending assessment centre	NA	NA	NA	NA
