# Supplementary material for: Parp mutations protect from mitochondrial toxicity in Alzheimer’s disease
Source: Cell Death Dis. 2021 Jun 25;12(7):651. doi: 10.1038/s41419-021-03926-y (PMC8233423; doi:10.1038/s41419-021-03926-y)
Supplement: Supplementary file 7 — Supplementary Table 3 [file 41419_2021_3926_MOESM7_ESM.xlsx]

## Sheet: Supplementary Table 3
Supplementary Table 3. Detailed descriptive statistics of the analysed cohort.
There were 501,499 individuals with no AD diagnosis (FALSE) and 1,005 participants with a positive AD diagnosis (TRUE), for a total of 502,504 individuals. This table relates to Figure 5B. This table relates to Figure 5B and Supplementary Figures 1-4.
	FALSE (N=501499)	TRUE (N=1005)	Total (N=502504)
Sleep duration (h)
NA	4191	20	4211
Mean (SD)	7.153 (1.119)	7.427 (1.339)	7.153 (1.120)
Range	1.000 - 23.000	3.000 - 14.000	1.000 - 23.000
Difficulty waing up
NA	3735	19	3754
Do not know	607 (0.1%)	2 (0.2%)	609 (0.1%)
Fairly easy	245195 (49.3%)	373 (37.8%)	245568 (49.2%)
Not at all easy	19290 (3.9%)	49 (5.0%)	19339 (3.9%)
Not very easy	68022 (13.7%)	110 (11.2%)	68132 (13.7%)
Prefer not to answer	402 (0.1%)	2 (0.2%)	404 (0.1%)
Very easy	164248 (33.0%)	450 (45.6%)	164698 (33.0%)
Chronotype
NA	3737	19	3756
Definitely a ‘morning’ person	122173 (24.5%)	278 (28.2%)	122451 (24.6%)
Definitely an ‘evening’ person	40136 (8.1%)	66 (6.7%)	40202 (8.1%)
Do not know	51225 (10.3%)	129 (13.1%)	51354 (10.3%)
More a ‘morning’ than ‘evening’ person	157369 (31.6%)	301 (30.5%)	157670 (31.6%)
More an ‘evening’ than a ‘morning’ person	125354 (25.2%)	197 (20.0%)	125551 (25.2%)
Prefer not to answer	1505 (0.3%)	15 (1.5%)	1520 (0.3%)
Frequency of napping
NA	872	2	874
Never/rarely	278148 (55.6%)	467 (46.6%)	278615 (55.5%)
Prefer not to answer	1003 (0.2%)	2 (0.2%)	1005 (0.2%)
Sometimes	193679 (38.7%)	434 (43.3%)	194113 (38.7%)
Usually	27797 (5.6%)	100 (10.0%)	27897 (5.6%)
Insomnia
NA	872	2	874
Never/rarely	117453 (23.5%)	334 (33.3%)	117787 (23.5%)
Prefer not to answer	628 (0.1%)	4 (0.4%)	632 (0.1%)
Sometimes	237573 (47.5%)	434 (43.3%)	238007 (47.4%)
Usually	144973 (29.0%)	231 (23.0%)	145204 (28.9%)
Daytime sleepiness
NA	872	2	874
All of the time	38 (0.0%)	0 (0.0%)	38 (0.0%)
Do not know	2031 (0.4%)	10 (1.0%)	2041 (0.4%)
Never/rarely	376270 (75.2%)	650 (64.8%)	376920 (75.1%)
Often	14197 (2.8%)	65 (6.5%)	14262 (2.8%)
Prefer not to answer	779 (0.2%)	4 (0.4%)	783 (0.2%)
Sometimes	107312 (21.4%)	274 (27.3%)	107586 (21.4%)
Townsend deprivation score
NA	622	1	623
Mean (SD)	-1.294 (3.095)	-1.031 (3.270)	-1.294 (3.095)
Range	-17.259	-15.349	-17.259
Ethnicity (complex)
NA	890	2	892
African	3394 (0.7%)	3 (0.3%)	3397 (0.7%)
Any other Asian background	1806 (0.4%)	3 (0.3%)	1809 (0.4%)
Any other Black background	122 (0.0%)	0 (0.0%)	122 (0.0%)
Any other mixed background	1039 (0.2%)	3 (0.3%)	1042 (0.2%)
Any other white background	16240 (3.2%)	16 (1.6%)	16256 (3.2%)
Asian or Asian British	44 (0.0%)	0 (0.0%)	44 (0.0%)
Bangladeshi	236 (0.0%)	1 (0.1%)	237 (0.0%)
Black or Black British	26 (0.0%)	0 (0.0%)	26 (0.0%)
British	441832 (88.3%)	903 (90.0%)	442735 (88.3%)
Caribbean	4507 (0.9%)	12 (1.2%)	4519 (0.9%)
Chinese	1572 (0.3%)	1 (0.1%)	1573 (0.3%)
Do not know	218 (0.0%)	0 (0.0%)	218 (0.0%)
Indian	5947 (1.2%)	4 (0.4%)	5951 (1.2%)
Irish	13121 (2.6%)	40 (4.0%)	13161 (2.6%)
Mixed	49 (0.0%)	1 (0.1%)	50 (0.0%)
Other ethnic group	4547 (0.9%)	5 (0.5%)	4552 (0.9%)
Pakistani	1834 (0.4%)	3 (0.3%)	1837 (0.4%)
Prefer not to answer	1650 (0.3%)	2 (0.2%)	1652 (0.3%)
White	553 (0.1%)	4 (0.4%)	557 (0.1%)
White and Asian	830 (0.2%)	0 (0.0%)	830 (0.2%)
White and Black African	423 (0.1%)	0 (0.0%)	423 (0.1%)
White and Black Caribbean	619 (0.1%)	2 (0.2%)	621 (0.1%)
C reactive protein
NA	32573	76	32649
Mean (SD)	2.598 (4.356)	2.784 (4.928)	2.599 (4.357)
Range	0.080 - 79.960	0.090 - 77.130	0.080 - 79.960
Total protein level
NA	70472	163	70635
Mean (SD)	72.556 (4.125)	72.192 (4.427)	72.556 (4.125)
Range	36.270 - 117.360	60.090 - 87.400	36.270 - 117.360
Vitamin D level
NA	52440	112	52552
Mean (SD)	48.547 (21.167)	48.444 (21.401)	48.546 (21.168)
Range	10.000 - 362.000	10.000 - 114.000	10.000 - 362.000
Sex
Female	272891 (54.4%)	491 (48.9%)	273382 (54.4%)
Male	228608 (45.6%)	514 (51.1%)	229122 (45.6%)
Birth year
Mean (SD)	1951.559 (8.114)	1943.403 (4.488)	1951.543 (8.116)
Range	1934.000 - 1971.000	1936.000 - 1965.000	1934.000 - 1971.000
Diastolic blood pressre
NA	27278	60	27338
Mean (SD)	81.919 (10.369)	81.405 (11.050)	81.918 (10.370)
Range	30.000 - 147.000	49.000 - 122.000	30.000 - 147.000
Systolic blood pressure
NA	27283	60	27343
Mean (SD)	136.178 (18.779)	142.719 (20.310)	136.191 (18.785)
Range	56.000 - 268.000	86.000 - 223.000	56.000 - 268.000
Source of AD disgnosis
NA	501499	0	501499
Death only	0	54 (5.4%)	54 (5.4%)
Hospital admission	0	951 (94.6%)	951 (94.6%)
Waist (in cm)
NA	2090	8	2098
Mean (SD)	90.384 (13.497)	91.474 (13.418)	90.386 (13.497)
Range	20.000 - 184.000	57.000 - 142.000	20.000 - 184.000
Hip (in cm)
NA	2152	8	2160
Mean (SD)	103.280 (9.341)	102.716 (9.486)	103.279 (9.341)
Range	30.000 - 195.000	80.000 - 159.000	30.000 - 195.000
Education level
NA	3718	19	3737
A levels/AS levels or equivalent	14978 (3.0%)	32 (3.2%)	15010 (3.0%)
College or University degree	59091 (11.9%)	79 (8.0%)	59170 (11.9%)
CSEs or equivalent	33311 (6.7%)	23 (2.3%)	33334 (6.7%)
None of the above	84912 (17.1%)	353 (35.8%)	85265 (17.1%)
NVQ or HND or HNC or equivalent	70677 (14.2%)	109 (11.1%)	70786 (14.2%)
O levels/GCSEs or equivalent	91789 (18.4%)	173 (17.5%)	91962 (18.4%)
Other professional qualifications eg: nursing, teaching	137548 (27.6%)	184 (18.7%)	137732 (27.6%)
Prefer not to answer	5475 (1.1%)	33 (3.3%)	5508 (1.1%)
Age( years)
Mean (SD)	58.011 (8.445)	65.109 (4.444)	58.025 (8.444)
Range	38.000 - 83.000	43.000 - 79.000	38.000 - 83.000
wait-to-hip ratio
NA	2196	8	2204
Mean (SD)	0.874 (0.090)	0.889 (0.088)	0.874 (0.090)
Range	0.200 - 2.967	0.667 - 1.250	0.200 - 2.967
rs10808026_C
NA	129569	288	129857
Mean (SD)	2.000 (0.009)	2.000 (0.000)	2.000 (0.009)
Range	1.000 - 2.000	2.000 - 2.000	1.000 - 2.000
rs10933431_G
NA	15440	57	15497
Mean (SD)	0.466 (0.604)	0.431 (0.580)	0.466 (0.604)
Range	0.000 - 2.000	0.000 - 2.000	0.000 - 2.000
rs11257238_T
NA	64764	148	64912
Mean (SD)	1.278 (0.682)	1.251 (0.679)	1.278 (0.682)
Range	0.000 - 2.000	0.000 - 2.000	0.000 - 2.000
rs117618017_C
NA	14768	52	14820
Mean (SD)	1.735 (0.480)	1.680 (0.528)	1.735 (0.480)
Range	0.000 - 2.000	0.000 - 2.000	0.000 - 2.000
rs12539172_T
NA	19459	63	19522
Mean (SD)	0.636 (0.660)	0.636 (0.668)	0.636 (0.661)
Range	0.000 - 2.000	0.000 - 2.000	0.000 - 2.000
rs12590654_G
NA	64958	145	65103
Mean (SD)	0.000 (0.003)	0.000 (0.000)	0.000 (0.003)
Range	0.000 - 1.000	0.000 - 0.000	0.000 - 1.000
rs138190086_G
NA	64644	147	64791
Mean (SD)	1.962 (0.191)	1.965 (0.184)	1.962 (0.191)
Range	1.000 - 2.000	1.000 - 2.000	1.000 - 2.000
rs17125924_A
NA	64459	146	64605
Mean (SD)	1.816 (0.410)	1.807 (0.415)	1.816 (0.410)
Range	0.000 - 2.000	0.000 - 2.000	0.000 - 2.000
rs190982_G
NA	65617	151	65768
Mean (SD)	0.783 (0.694)	0.821 (0.731)	0.783 (0.694)
Range	0.000 - 2.000	0.000 - 2.000	0.000 - 2.000
rs2632516_G
NA	72211	156	72367
Mean (SD)	1.098 (0.702)	1.086 (0.699)	1.098 (0.702)
Range	0.000 - 2.000	0.000 - 2.000	0.000 - 2.000
rs3752246_G
NA	14786	52	14838
Mean (SD)	0.350 (0.539)	0.361 (0.546)	0.350 (0.539)
Range	0.000 - 2.000	0.000 - 2.000	0.000 - 2.000
rs3851179_T
NA	15322	52	15374
Mean (SD)	0.733 (0.683)	0.729 (0.694)	0.733 (0.683)
Range	0.000 - 2.000	0.000 - 2.000	0.000 - 2.000
rs3865444_C
NA	15439	56	15495
Mean (SD)	1.371 (0.660)	1.432 (0.640)	1.371 (0.660)
Range	0.000 - 2.000	0.000 - 2.000	0.000 - 2.000
rs41289512_C
NA	14429	51	14480
Mean (SD)	1.919 (0.279)	1.842 (0.390)	1.919 (0.280)
Range	0.000 - 2.000	0.000 - 2.000	0.000 - 2.000
rs429358_T
NA	87943	191	88134
Mean (SD)	1.692 (0.510)	1.209 (0.698)	1.691 (0.511)
Range	0.000 - 2.000	0.000 - 2.000	0.000 - 2.000
rs4844610_A
NA	64627	148	64775
Mean (SD)	0.339 (0.532)	0.373 (0.556)	0.339 (0.532)
Range	0.000 - 2.000	0.000 - 2.000	0.000 - 2.000
rs6448453_A
NA	15687	51	15738
Mean (SD)	0.522 (0.622)	0.550 (0.645)	0.522 (0.622)
Range	0.000 - 2.000	0.000 - 2.000	0.000 - 2.000
rs6733839_C
NA	67745	154	67899
Mean (SD)	1.223 (0.685)	1.142 (0.688)	1.223 (0.685)
Range	0.000 - 2.000	0.000 - 2.000	0.000 - 2.000
rs6931277_A
NA	28284	75	28359
Mean (SD)	1.627 (0.551)	1.677 (0.534)	1.627 (0.551)
Range	0.000 - 2.000	0.000 - 2.000	0.000 - 2.000
rs73223431_C
NA	64625	147	64772
Mean (SD)	1.269 (0.683)	1.225 (0.705)	1.269 (0.683)
Range	0.000 - 2.000	0.000 - 2.000	0.000 - 2.000
rs7657553_A
NA	64379	145	64524
Mean (SD)	0.545 (0.631)	0.577 (0.649)	0.545 (0.631)
Range	0.000 - 2.000	0.000 - 2.000	0.000 - 2.000
rs7920721_A
NA	68882	154	69036
Mean (SD)	1.249 (0.684)	1.215 (0.687)	1.248 (0.684)
Range	0.000 - 2.000	0.000 - 2.000	0.000 - 2.000
rs7933202_A
NA	64743	146	64889
Mean (SD)	1.224 (0.693)	1.272 (0.681)	1.224 (0.693)
Range	0.000 - 2.000	0.000 - 2.000	0.000 - 2.000
rs8093731_C
NA	15213	53	15266
Mean (SD)	1.961 (0.202)	1.954 (0.215)	1.961 (0.202)
Range	0.000 - 2.000	0.000 - 2.000	0.000 - 2.000
rs9331896_C
NA	64727	146	64873
Mean (SD)	0.824 (0.698)	0.793 (0.717)	0.824 (0.698)
Range	0.000 - 2.000	0.000 - 2.000	0.000 - 2.000
rs9473117_A
NA	64449	148	64597
Mean (SD)	1.455 (0.630)	1.468 (0.632)	1.455 (0.630)
Range	0.000 - 2.000	0.000 - 2.000	0.000 - 2.000
rs1136410_A
NA	14541	51	14592
Mean (SD)	1.697 (0.508)	1.719 (0.500)	1.697 (0.508)
Range	0.000 - 2.000	0.000 - 2.000	0.000 - 2.000
rs114939615_G
NA	14779	51	14830
Mean (SD)	1.864 (0.356)	1.863 (0.356)	1.864 (0.356)
Range	0.000 - 2.000	0.000 - 2.000	0.000 - 2.000
rs142376976_C
NA	14459	51	14510
Mean (SD)	1.999 (0.035)	2.000 (0.000)	1.999 (0.035)
Range	0.000 - 2.000	2.000 - 2.000	0.000 - 2.000
rs149632681_C
NA	19070	58	19128
Mean (SD)	2.000 (0.017)	2.000 (0.000)	2.000 (0.017)
Range	1.000 - 2.000	2.000 - 2.000	1.000 - 2.000
rs1805407_T
NA	29287	85	29372
Mean (SD)	1.653 (0.538)	1.635 (0.553)	1.653 (0.538)
Range	0.000 - 2.000	0.000 - 2.000	0.000 - 2.000
rs1805410_T
NA	15355	53	15408
Mean (SD)	1.681 (0.518)	1.689 (0.513)	1.681 (0.518)
Range	0.000 - 2.000	0.000 - 2.000	0.000 - 2.000
rs2230484_G
NA	14597	53	14650
Mean (SD)	1.988 (0.107)	1.985 (0.120)	1.988 (0.107)
Range	1.000 - 2.000	1.000 - 2.000	1.000 - 2.000
rs3219062_G
NA	14261	51	14312
Mean (SD)	1.995 (0.074)	1.996 (0.065)	1.995 (0.074)
Range	0.000 - 2.000	1.000 - 2.000	0.000 - 2.000
rs3219090_T
NA	15698	54	15752
Mean (SD)	0.657 (0.667)	0.656 (0.651)	0.657 (0.667)
Range	0.000 - 2.000	0.000 - 2.000	0.000 - 2.000
rs3219123_G
NA	14993	52	15045
Mean (SD)	1.892 (0.320)	1.895 (0.313)	1.892 (0.320)
Range	0.000 - 2.000	0.000 - 2.000	0.000 - 2.000
rs3219134_T
NA	17682	54	17736
Mean (SD)	1.940 (0.241)	1.956 (0.211)	1.940 (0.241)
Range	0.000 - 2.000	0.000 - 2.000	0.000 - 2.000
rs3219139_A
NA	46541	116	46657
Mean (SD)	1.933 (0.254)	1.944 (0.235)	1.933 (0.254)
Range	0.000 - 2.000	0.000 - 2.000	0.000 - 2.000
rs3219145_T
NA	15241	52	15293
Mean (SD)	1.997 (0.057)	2.000 (0.000)	1.997 (0.057)
Range	1.000 - 2.000	2.000 - 2.000	1.000 - 2.000
rs78797064_T
NA	14787	52	14839
Mean (SD)	1.964 (0.188)	1.972 (0.166)	1.964 (0.187)
Range	0.000 - 2.000	1.000 - 2.000	0.000 - 2.000
rs8679_A
NA	17385	60	17445
Mean (SD)	1.555 (0.588)	1.562 (0.594)	1.555 (0.588)
Range	0.000 - 2.000	0.000 - 2.000	0.000 - 2.000
Education level (simplified)
NA	3718	19	3737
Certificate	407394 (81.8%)	600 (60.9%)	407994 (81.8%)
No certificate	90387 (18.2%)	386 (39.1%)	90773 (18.2%)
Ethnicity (simplified)
NA	890	2	892
British	441832 (88.3%)	903 (90.0%)	442735 (88.3%)
Minority	58777 (11.7%)	100 (10.0%)	58877 (11.7%)
high blood pressure
NA	27278	60	27338
Percentage (positive)	18.1%	19.1%	18.1%
AD polygenic risk score
NA	69599	158	69757
Mean (SD)	-14.339 (2.308)	-13.918 (2.420)	-14.338 (2.309)
Range	-17.898 - -2.73	-17.898 - -5.46	-17.898 - -2.73
Vitamin B intake
FALSE	497642 (99.2%)	997 (99.2%)	498639 (99.2%)
TRUE	3940 (0.8%)	8 (0.8%)	3940 (0.8%)
sleepiness score
NA	6882	29	6911
Mean (SD)	6.372 (1.523)	6.944 (1.779)	6.374 (1.524)
Range	-1 - 23	1.000 - 16.000	-1 - 23
