# Supplementary material for: Parp mutations protect from mitochondrial toxicity in Alzheimer’s disease
Source: Cell Death Dis. 2021 Jun 25;12(7):651. doi: 10.1038/s41419-021-03926-y (PMC8233423; doi:10.1038/s41419-021-03926-y)
Supplement: Supplementary file 8 — Supplementary Table 4 [file 41419_2021_3926_MOESM8_ESM.xlsx]

## Sheet: Supplementary Table 4
Supplementary Table 4. Odds ratios, confidence intervals and p-values of all 15 PARP1 SNPs.
We performed individual binomial regressions to model the association between AD and PARP1 SNPs, accounting for age, sex, education, deprivation (Townsend deprivation index) and obesity (waist-to-hip ratio). Only the values of the SNPs are shown. This table relates to Figure 5D.
Cohort	SNP	OR	Upper confidence interval	Lower confidence interval	p-value
Whole cohort	rs1136410_A	1.09696	1.17173	1.02697	0.160438
Whole cohort	rs114939615_G	1.0083	1.10429	0.920651	0.927597
Whole cohort	rs142376976_C	75313.7	1.11e+71	5.12e-62	0.941245
Whole cohort	rs149632681_C	7136.56	7.69e+52	6.63e-46	0.937358
Whole cohort	rs1805407_T	0.930812	0.988648	0.87636	0.234288
Whole cohort	rs1805410_T	1.03376	1.10148	0.970202	0.600794
Whole cohort	rs2230484_G	0.802773	1.05157	0.612842	0.415791
Whole cohort	rs3219062_G	1.30311	2.15232	0.78896	0.597766
Whole cohort	rs3219090_T	1.00902	1.05951	0.96094	0.854057
Whole cohort	rs3219123_G	1.03619	1.14842	0.934927	0.729572
Whole cohort	rs3219134_T	1.41678	1.65678	1.21154	0.0259982
Whole cohort	rs3219139_A	1.17881	1.36113	1.0209	0.252681
Whole cohort	rs3219145_T	153487	2.05e+72	1.15e-62	0.938417
Whole cohort	rs78797064_T	1.29113	1.568	1.06314	0.188458
Whole cohort	rs8679_A	1.02565	1.08453	0.969971	0.649993
High polygenic risk score	rs1136410_A	1.17325	1.28556	1.07075	0.0805155
High polygenic risk score	rs114939615_G	0.95089	1.07279	0.842843	0.676318
High polygenic risk score	rs142376976_C	29695.7	4.96e+63	1.78e-55	0.939798
High polygenic risk score	rs149632681_C	6716.2	4.7e+70	9.59e-64	0.954343
High polygenic risk score	rs1805407_T	0.926425	1.00587	0.853255	0.352957
High polygenic risk score	rs1805410_T	1.03167	1.12456	0.946462	0.717563
High polygenic risk score	rs2230484_G	0.868597	1.27219	0.593038	0.712013
High polygenic risk score	rs3219062_G	2.93437	7.9897	1.0777	0.282505
High polygenic risk score	rs3219090_T	0.981556	1.04919	0.918286	0.779947
High polygenic risk score	rs3219123_G	0.971259	1.1122	0.84818	0.829598
High polygenic risk score	rs3219134_T	2.21931	2.87968	1.71038	0.00220983
High polygenic risk score	rs3219139_A	1.15477	1.4043	0.949573	0.46202
High polygenic risk score	rs3219145_T	180288	8.12e+93	4e-84	0.952724
High polygenic risk score	rs78797064_T	1.09238	1.39573	0.854965	0.718415
High polygenic risk score	rs8679_A	1.05654	1.1403	0.978931	0.470975
Lower polygenic risk score	rs1136410_A	0.97714	1.0889	0.876853	0.830903
Lower polygenic risk score	rs114939615_G	1.20438	1.42394	1.01867	0.2668
Lower polygenic risk score	rs142376976_C	66511.5	4.17e+106	1.06e-97	0.962213
Lower polygenic risk score	rs149632681_C	7089.48	1.93e+82	2.6e-75	0.960845
Lower polygenic risk score	rs1805407_T	0.906719	1.00316	0.819553	0.332636
Lower polygenic risk score	rs1805410_T	1.07067	1.19422	0.959894	0.531832
Lower polygenic risk score	rs2230484_G	0.551265	0.808803	0.375732	0.12029
Lower polygenic risk score	rs3219062_G	0.852868	1.73611	0.418973	0.822832
Lower polygenic risk score	rs3219090_T	1.08348	1.17619	0.998073	0.328815
Lower polygenic risk score	rs3219123_G	1.31159	1.59642	1.07758	0.167516
Lower polygenic risk score	rs3219134_T	0.748233	0.915502	0.611525	0.150557
Lower polygenic risk score	rs3219139_A	1.40772	1.82968	1.08307	0.1921
Lower polygenic risk score	rs3219145_T	121438	3.65e+110	4.04e-101	0.961554
Lower polygenic risk score	rs78797064_T	3.09666	5.11611	1.87433	0.024365
Lower polygenic risk score	rs8679_A	0.990064	1.0881	0.900858	0.915775
