# Supplementary material for: Parp mutations protect from mitochondrial toxicity in Alzheimer’s disease
Source: Cell Death Dis. 2021 Jun 25;12(7):651. doi: 10.1038/s41419-021-03926-y (PMC8233423; doi:10.1038/s41419-021-03926-y)
Supplement: Supplementary file 9 — Supplementary Table 5 [file 41419_2021_3926_MOESM9_ESM.xlsx]

## Sheet: Supplementary Table 5
Supplementary Table 5. SNPs used to generate the polygenic risk score for AD.
The SNPs were obtained from 2 meta-analyses 18,19. The direction of the association (positive +, negative - or undetermined ?) and odds ratios (ORs) were obtained from the original studies. This table relates to Figure 5C. This table relates to Figure 5C.
Gene name	SNP	direction or OR	Allele	Risk of AD
CR1	rs4844610	1.16	A	1
BIN1	rs6733839	1.18	T	1
INPP5D	rs10933431	0.9	G	0
HLA -DRB1	rs9271058	1.1	A	1
TREM2	rs75932628	2.01	T	1
CD2AP	rs9473117	1.09	C	1
NYAP1 g	rs12539172	0.93	T	0
EPHA1	rs10808026	0.9	A	0
PTK2B	rs73223431	1.1	T	1
CLU	rs9331896	0.88	C	0
SPI1 h	rs3740688	0.91	G	0
MS4A2	rs7933202	0.89	C	0
PICALM	rs3851179	0.89	T	0
SORL1	rs11218343	0.81	C	0
FERMT2	rs17125924	1.13	G	1
SLC24A4	rs12881735	0.92	C	0
ABCA7	rs3752246	1.13	G	1
APOE	rs429358	3.32	C	1
CASS4	rs6024870	0.88	A	0
ECHDC3	rs7920721	1.08	G	1
ACE	rs138190086	1.29	A	1
MEF2C	rs190982	0.95	G	0
NME8	rs4723711	0.95	T	0
ADAMTS4	rs4575098	?+++	A	1
CR1	rs2093760	++++	A	1
BIN1	rs4663105	?+++	C	1
HESX1	rs184384746	???+	T	1
CLNK	rs6448453	?+-+	A	1
HS3ST1	rs7657553	?++-	A	1
HLA-DRB1	rs6931277	?---	T	0
TREM2	rs187370608	???+	A	1
CD2AP	rs9381563	?+++	C	1
ZCWPW1	rs1859788	----	A	0
EPHA1	rs7810606	?---	T	0
CNTNAP2	rs114360492	???+	T	1
CLU/PTK2B	rs4236673	----	A	0
ECHDC3	rs11257238	?+++	C	1
MS4A6A	rs2081545	----	A	0
PICALM	rs867611	?---	G	0
SORL1	rs11218343	?---	C	0
SLC24A4	rs12590654	?---	A	0
ADAM10	rs442495	?---	C	0
APH1B	rs117618017	++++	T	1
KAT8	rs59735493	?---	A	0
SCIMP	rs113260531	?+++	A	1
ABI3	rs28394864	?+++	A	1
BZRAP1-AS1	rs2632516	?---	C	0
SUZ12P1	rs8093731	?-?-	T	0
ALPK2	rs76726049	?+++	C	1
ABCA7	rs111278892	?+++	G	1
APOE	rs41289512	?+++	G	1
AC074212.3	rs76320948	?+?+	T	1
CD33	rs3865444	?---	A	0
CASS4	rs6014724	?---	G	0
