# Supplementary material for: Parp mutations protect from mitochondrial toxicity in Alzheimer’s disease
Source: Cell Death Dis. 2021 Jun 25;12(7):651. doi: 10.1038/s41419-021-03926-y (PMC8233423; doi:10.1038/s41419-021-03926-y)
Supplement: Supplementary file 10 — Supplementary Table 6 [file 41419_2021_3926_MOESM10_ESM.xlsx]

## Sheet: Supplementary table 6
Supplementary Table 6. Validation of the AD polygenic risk score variable.
The β values and standard error (in parentheses) of the association between AD and confounding variables with respect to sleepiness are shown. *p<0.1; **p<0.05; ***p<0.01
Variable	β values with respect to the sleepiness score
townsend	0.037*** (0.011)
age	0.121*** (0.005)
eduNo certificate	0.664*** (0.073)
ad_psg	0.076*** (0.014)
Constant	-12.800*** (0.404)
Observations	431723
Log Likelihood	-5714.73
Akaike Information Criterion	11439.5
