# Supplementary material for: Parp mutations protect from mitochondrial toxicity in Alzheimer’s disease
Source: Cell Death Dis. 2021 Jun 25;12(7):651. doi: 10.1038/s41419-021-03926-y (PMC8233423; doi:10.1038/s41419-021-03926-y)
Supplement: Supplementary file 11 — Supplementary Table 7 [file 41419_2021_3926_MOESM11_ESM.xlsx]

## Sheet: Supplementary table 7
Supplementary Table 7. Numerical values of the β values of the relationship between AD and sleepiness.
The association between a positive diagnosis of AD and sleepiness is shown, with all confounding variables accounted for. This table relates to Figure 5F.
Variable name	β values with respect to the sleepiness score	Upper confidence interval	Lower confidence interval	p-value
(Intercept)	5.98915	5.95838	6.01991	0
sex (male)	0.210753	0.204557	0.216949	3.18886e-253
age	0.00435825	0.00407143	0.00464507	3.93453e-52
education (no certificate)	-0.00340547	-0.00977795	0.00296701	0.593063
Townsend deprivation index	-0.0114733	-0.0122502	-0.0106963	2.45412e-49
wait-to-hip ratio	0.0246798	-0.0103089	0.0596684	0.480583
AD diagnosis (true vs false)	0.559679	0.506797	0.61256	3.57434e-26
