# Supplementary material for: Parp mutations protect from mitochondrial toxicity in Alzheimer’s disease
Source: Cell Death Dis. 2021 Jun 25;12(7):651. doi: 10.1038/s41419-021-03926-y (PMC8233423; doi:10.1038/s41419-021-03926-y)
Supplement: Supplementary file 12 — Supplementary Table 8 [file 41419_2021_3926_MOESM12_ESM.xlsx]

## Sheet: Supplementary table 8
Supplementary Table 8. Numerical values of the PARP1 SNPs that modulate sleepiness in patients with AD.
We performed individual linear regressions for each SNP accounting for age, sex, education, deprivation (Townsend deprivation index) and obesity (waist-to-hip ratio). Only the β values of the association between sleepiness and AD is shown. This table relates to Figure 5G.
SNP	β values with respect to the sleepiness score	Upper confidence interval	Lower confidence interval	p-value
rs1136410_A	0.0599941	0.176724	-0.0567354	0.607405
rs114939615_G	0.195874	0.358605	0.0331422	0.22903
rs142376976_C	0.859982	1.72232	-0.002356	0.318897
rs149632681_C	0.824109	1.69478	-0.0465608	0.344132
rs1805407_T	-0.177469	-0.0707257	-0.284211	0.0967501
rs1805410_T	-0.0012517	0.112373	-0.114877	0.991213
rs2230484_G	-0.983147	-0.505313	-1.46098	0.0399199
rs3219062_G	0.437967	1.32517	-0.449241	0.621674
rs3219090_T	0.0747177	0.164623	-0.0151876	0.40615
rs3219123_G	0.126683	0.312012	-0.058646	0.494427
rs3219134_T	-0.159416	0.113471	-0.432302	0.559241
rs3219139_A	-0.181957	0.0735766	-0.437491	0.476617
rs3219145_T	0.907666	1.7726	0.0427317	0.294268
rs78797064_T	-0.571131	-0.219298	-0.922964	0.104869
rs8679_A	0.0596065	0.158355	-0.0391424	0.546249
