# Supplementary material for: Parp mutations protect from mitochondrial toxicity in Alzheimer’s disease
Source: Cell Death Dis. 2021 Jun 25;12(7):651. doi: 10.1038/s41419-021-03926-y (PMC8233423; doi:10.1038/s41419-021-03926-y)
Supplement: Supplementary file 13 — Supplementary Table 9 [file 41419_2021_3926_MOESM13_ESM.xlsx]

## Sheet: Supplementary table 9
Supplementary Table 9. Numerical values of the association between vitamin B intake and the incidence of AD in the whole UK Biobank cohort.
We performed a binomial regression to analyse the association between the risk of diagnosing positive for AD and vitamin B intake. All covariates are shown. This table relates to Figure 6A.
Variable name	OR	Upper confidence interval	Lower confidence interval	p-value
(Intercept)	1.41197e-06	8.60099e-07	2.31795e-06	1.28055e-162
Sex (male)	1.2324	1.13144	1.34236	0.0144898
Age	1.12874	1.12304	1.13447	2.58605e-126
Education (no certificate)	1.98783	1.85763	2.12716	3.59369e-24
Townsend deprivation index	1.04073	1.03007	1.05149	0.000104864
Waist-to-hip-ratio	0.565775	0.349319	0.916359	0.237548
Vitamin B intake (TRUE)	0.857871	0.586555	1.25469	0.686781
