# Supplementary material for: Parp mutations protect from mitochondrial toxicity in Alzheimer’s disease
Source: Cell Death Dis. 2021 Jun 25;12(7):651. doi: 10.1038/s41419-021-03926-y (PMC8233423; doi:10.1038/s41419-021-03926-y)
Supplement: Supplementary file 14 — Supplementary Table 10 [file 41419_2021_3926_MOESM14_ESM.xlsx]

## Sheet: Supplementary table 10
Supplementary Table 10. Numerical values of the association between vitamin B intake and the incidence of AD in the subset of UK Biobank participants with higher genetic risk for AD.
We performed a binomial regression to analyse the association between the risk of diagnosing positive for AD and vitamin B intake. All covariates are shown. This table relates to Figure 6B.
Variable name	OR	Upper confidence interval	Lower confidence interval	p-value
(Intercept)	1.67e-06	8.47e-07	3.29e-06	1.85e-85
Sex (male)	1.12047	0.996316	1.26009	0.332757
Age	1.12537	1.11761	1.13318	2.55e-65
Education (no certificate)	1.93853	1.76519	2.1289	1.59e-12
Townsend deprivation index	1.04353	1.02882	1.05846	0.00269511
Waist-to-hip-ratio	0.704465	0.362749	1.36808	0.597638
Vitamin B intake (TRUE)	0.224631	0.0825065	0.611576	0.135977
