# Supplementary material for: Parp mutations protect from mitochondrial toxicity in Alzheimer’s disease
Source: Cell Death Dis. 2021 Jun 25;12(7):651. doi: 10.1038/s41419-021-03926-y (PMC8233423; doi:10.1038/s41419-021-03926-y)
Supplement: Supplementary file 15 — Supplementary Table 11 [file 41419_2021_3926_MOESM15_ESM.xlsx]

## Sheet: Supplementary table 11
Supplementary Table 11. Numerical values of the association between vitamin B intake and sleepiness in the whole UK Biobank cohort.
We performed a linear regression to analyse the association between sleepiness and vitamin B intake. All covariates are shown. This table relates to Figure 6C.
Variable name	β values with respect to the sleepiness score	Upper confidence interval	Lower confidence interval	p-value
(Intercept)	5.94706	5.91829	5.97583	0
Sex (male)	0.213318	0.20753	0.219106	6.46e-297
Age	0.0050393	0.00477067	0.00530794	1.75e-78
Education (no certificate)	-0.0051038	-0.0110077	0.00080001	0.387317
Townsend deprivation index	-0.0122987	-0.0130219	-0.0115756	7.5e-65
Waist-to-hip-ratio	0.024524	-0.0080973	0.0571453	0.452185
Vitamin B intake (TRUE)	-0.053079	-0.0777512	-0.0284067	0.0314483
