# Supplementary material for: Parp mutations protect from mitochondrial toxicity in Alzheimer’s disease
Source: Cell Death Dis. 2021 Jun 25;12(7):651. doi: 10.1038/s41419-021-03926-y (PMC8233423; doi:10.1038/s41419-021-03926-y)
Supplement: Supplementary file 16 — Supplementary Table 12 [file 41419_2021_3926_MOESM16_ESM.xlsx]

## Sheet: Supplementary table 12
Supplementary Table 12. Numerical values of the association between vitamin B intake and sleepiness in the subset of UK Biobank participants with higher genetic risk for AD.
We performed a linear regression to analyse the association between sleepiness and vitamin B intake. All covariates are shown. This table relates to Figure 6D.
Variable name	β values with respect to the sleepiness score	Upper confidence interval	Lower confidence interval	p-value
(Intercept)	5.99157	5.95022	6.03293	0
Sex (male)	0.211645	0.203318	0.219972	2.59e-142
Age	0.00418742	0.00380187	0.00457297	1.8e-27
Education (no certificate)	0.00412486	-0.004443	0.0126928	0.63021
Townsend deprivation index	-0.0116631	-0.0127074	-0.0106188	5.93e-29
Waist-to-hip-ratio	0.0338542	-0.0131909	0.0808993	0.471765
Vitamin B intake (TRUE)	-0.0980806	-0.133098	-0.0630637	0.00509563
